# Supplementary material for: Correlations of serum myostatin and irisin with sarcopenia and osteoporosis in rheumatoid arthritis patients: a cross-sectional study
Source: Sci Rep. 2025 Jul 2;15:23068. doi: 10.1038/s41598-025-07378-8 (PMC12216405; doi:10.1038/s41598-025-07378-8)
Supplement: Supplementary file 1 — Supplementary Material 1 [file 41598_2025_7378_MOESM1_ESM.xlsx]

## Sheet: Supplementary Data S1
Supplementary Data S1: Clinical characteristics of study participants
Number	myostatin-LWJ	myostatin groups-LWJ	irisin-LWJ	irisin groups-LWJ	doa	dod	sex	age	weight	height	smoking	degree of education	work	GROUP	opf	fracture size	spinal fracture	ONFH	joint replacement	Combined with hypertension	Combined with diabetes	diag1	disease duration	lumbago	fever	nervous system disease	mental symptom	pleuritis	pericarditis	vasculitis	myositis	rash	photoallergy	alopecia	Raynaud phenomenon	Mucosal ulcer	thirst	decayed tooth	dry eyes	sbp	dbp	hydrops articuli	SJC	Joint swelling index	TJC	Joint tenderness index	joint function	X-ray staging grouping 1	x线分期X-ray staging grouping 2
1	5.18036	1	28.5797	1	20200107	20200116	1	68	45	170	1	2	10	1	0	0	0	1	0	0	0	RA	30	1	0	0	0	0	0	0	0	0	0	0	0	0	0	0	0	113	75	0	0	0	8	8	3	2	3
2	4.54365	0	22.5728	1	20200106	20200110	2	45	45	158	0	2	16	1	0	0	1	0	0	0	0	RA	9	1	0	0	0	0	0	0	0	0	0	0	0	0	0	0	0	110	76	1	10	11	22	22	3	2	3
3	5.05728	0	21.6043	1	20200104	20200110	2	46	55	150	0	1	8	1	0	0	0	0	0	1	0	RA	8	0	0	0	0	0	0	0	0	0	0	0	0	0	0	0	0	125	76	0	20	20	0	0	2	2	2
4	4.15256	0	26.9567	1	20191231	20200106	2	62	62	156	0	1	16	1	0	0	0	0	0	1	0	RA	18	0	0	0	0	0	0	0	0	0	0	0	0	0	0	0	0	144	86	1	13	16	18	26	3	1	2
5	9.35665	1	82.8227	0	20191230	20100107	2	71	56	152	0	1	16	1	0	0	0	0	0	0	0	RA	2	0	0	0	0	0	0	0	0	0	0	0	0	0	0	0	0	145	89	1	1	1	18	34	4	2	2
6	4.00275	0	25.087	1	20191230	20200110	1	72	65	175	1	3	8	1	0	0	0	0	0	1	1	RA	1	1	0	0	0	0	0	0	0	0	0	0	0	0	0	0	0	126	84	0	1	1	5	7	3	1	2
7	5.11608	0	26.1552	1	20191223	20200103	2	51	56	160	0	3	4	1	1	1	1	0	0	1	0	RA	10	0	0	0	0	0	0	0	0	0	0	0	0	0	0	0	0	124	80	1	1	2	2	4	3	2	3
8	16.351	1	25.087	1	20191223	20191230	2	25	54	164	0	4	4	1	0	0	0	0	0	0	0	RA	5	0	0	0	0	0	0	0	0	0	0	0	0	0	0	0	0	126	73	0	4	4	8	8	2	1	2
9	6.01725	1	32.2317	1	20191220	20191227	1	66	55	162	0	5	1	1	0	0	0	0	0	1	1	RA	40	1	0	0	0	0	0	0	0	0	0	0	0	0	0	0	0	138	80	0	10	10	0	0	4	2	3
10	5.55258	1	27.7024	1	20191217	20191224	2	57	50	158	0	1	16	1	0	0	0	0	0	0	0	RA	6	0	0	0	0	0	0	0	0	0	0	0	0	0	0	0	0	143	95	1	2	4	2	2	2	2	2
11	4.38136	0	31.1936	1	20191204	20191211	2	55	54	160	0	1	16	1	0	0	0	0	0	0	0	RA	15	0	0	0	0	0	0	0	0	0	0	0	0	0	0	0	0	100	66	1	6	10	7	14	3	2	2
12	5.66131	1	36.0128	1	20191204	20191212	1	60	70	172	1	1	16	1	0	0	0	0	0	0	1	RA	11	1	0	0	0	0	0	0	0	0	0	0	0	0	0	0	0	119	76	0	12	19	17	20	3	2	2
13	4.42315	0	26.9876	1	20191203	20191209	2	43	54	161	0	3	16	1	0	0	0	1	1	0	0	RA	13	0	0	0	0	0	0	0	0	0	0	0	0	0	0	0	0	117	81	1	1	2	1	3	2	2	2
14	4.691	0	24.5122	1	20191128	20191204	2	45	52	165	0	1	16	1	0	0	0	0	0	0	1	RA	8	0	0	0	0	0	0	0	0	0	0	0	0	0	0	0	0	136	84	0	12	12	17	17	2	2	2
15	6.79172	1	50.6404	0	20191128	20191205	2	47	53	163	0	1	16	1	0	0	0	0	0	0	0	RA	9	1	0	0	0	0	0	0	0	0	0	0	0	0	0	0	0	128	83	0	2	2	4	6	1	2	2
16	7.1601	1	36.6216	1	20191125	20191130	2	48	37.2	154	0	1	16	1	0	0	0	0	0	0	0	RA	12	0	0	0	0	0	0	0	0	0	0	0	0	0	0	0	0	127	97	1	21	30	10	10	4	2	3
17	7.24567	1	37.336	1	20191106	20191112	1	71	48.5	165	0	1	16	1	1	1	1	0	0	0	0	RA	1	1	0	0	0	0	0	0	0	0	0	0	0	0	0	0	0	105	64	1	6	6	35	35	3	2	2
18	5.13214	1	35.0387	1	20191104	20191116	2	65	50	164	0	1	16	1	0	0	0	0	0	0	0	RA	25	1	0	0	0	0	0	0	0	0	0	0	0	0	0	0	0	124	92	0	2	4	2	3	2	2	3
19	5.72672	1	25.2389	1	20191029	20191108	2	69	50	150	0	2	16	1	1	1	1	0	0	0	1	RA	3	1	0	0	0	0	0	0	0	0	0	0	0	0	0	0	0	124	86	0	0	0	3	4	3	2	3
20	4.85501	0	32.134	1	20191028	10191107	2	65	38	158	0	1	16	1	0	0	0	0	0	0	0	RA	23	0	0	0	0	0	0	0	0	0	0	0	0	0	0	0	0	154	93	0	0	0	23	24	3	2	3
21	5.90731	1	28.9896	1	20191026	10191102	1	80	51	145	1	3	16	1	0	0	0	0	0	1	0	RA	0.4	0	0	0	0	0	0	0	0	0	0	0	0	0	0	0	0	145	78	0	1	1	4	6	3	2	2
22	6.27155	1	33.808	1	20191023	20191029	1	45	80	173	1	3	16	1	0	0	0	0	0	0	0	RA	15	1	0	0	0	0	0	0	0	0	0	0	0	0	0	0	0	108	76	1	2	4	6	6	2	2	3
23	5.12678	1	27.8272	1	20191002	20191009	2	52	45	160	0	1	16	1	0	0	0	0	0	0	0	RA	10	1	0	0	0	0	0	0	0	0	0	0	0	0	0	0	0	105	75	0	6	7	8	9	2	2	3
24	7.69405	1	41.079	1	20191002	20191009	2	76	50	160	0	3	8	1	0	0	0	0	0	1	0	RA	6	0	0	0	0	0	0	0	0	0	0	0	0	0	0	0	0	139	78	1	3	4	9	10	3	1	2
25	5.48753	1	34.6048	1	20190929	20191009	2	37	55	160	1	5	16	1	0	0	0	0	0	0	0	RA	12	1	0	0	0	0	0	0	0	0	0	0	0	0	0	0	0	114	70	0	4	4	10	12	3	2	3
26	6.5782	1	33.3789	1	20190924	20190929	2	42	50	160	0	1	8	1	0	0	0	0	0	0	0	RA	12	1	0	0	0	0	0	0	0	0	0	0	0	0	0	0	0	102	84	0	5	5	14	19	3	2	3
27	4.44407	0	22.5138	1	20190917	20190921	2	48	55	155	0	1	16	1	0	0	0	0	0	0	0	RA	17	0	0	0	0	0	0	0	0	0	0	0	0	0	0	0	0	141	87	0	8	10	11	13	2	2	3
28	5.58516	1	41.8556	1	20190902	20190912	2	70	46.5	150	0	1	16	1	0	0	0	0	0	0	0	RA	23	1	0	0	0	0	0	0	0	0	0	0	0	0	0	0	0	135	84	0	1	1	26	26	3	2	3
29	5.6069	1	35.9791	1	20190813	20190820	2	73	61	151	0	#NULL!	#NULL!	1	0	0	0	0	0	0	0	RA	16	0	0	0	0	0	0	0	0	0	0	0	0	0	0	0	0	150	60	0	4	4	5	5	1	1	2
30	6.92162	1	36.6216	1	20190807	20190810	2	49	54	155	1	#NULL!	#NULL!	1	0	0	0	0	0	0	0	RA	8	1	0	0	0	0	0	0	0	0	0	0	0	0	0	0	0	107	88	0	12	12	6	11	2	2	2
31	10.324	1	49.6611	1	20190801	20190809	2	54	53	155	0	#NULL!	#NULL!	1	0	0	0	0	0	0	0	RA	15	1	0	0	0	0	0	0	0	0	0	0	0	0	0	0	0	104	77	1	2	3	28	33	4	2	3
32	8.1013	1	45.8475	1	20190731	20190809	2	67	47	153	0	#NULL!	#NULL!	1	0	0	0	0	0	1	0	RA	30	0	0	0	0	0	0	0	0	0	0	0	0	0	0	0	0	159	90	0	0	0	3	4	3	2	2
33	5.4064	1	30.7747	1	20190725	20190801	2	67	45	152	0	#NULL!	#NULL!	1	1	1	1	0	1	0	0	RA	0.3	0	0	0	0	0	0	0	0	0	0	0	0	0	0	0	0	101	63	1	2	3	10	12	3	1	2
34	4.33962	0	33.9736	1	20190716	20190724	2	53	51	152	0	#NULL!	#NULL!	1	0	0	0	0	0	1	0	RA	2	0	0	0	0	0	0	0	0	0	0	0	0	0	0	0	0	136	73	1	1	2	13	18	3	1	2
35	17.563	1	21.1967	1	20190716	20190802	1	49	51	167	0	#NULL!	#NULL!	1	0	0	0	0	0	0	0	RA	1	0	0	0	0	0	0	0	0	0	0	0	0	0	0	0	0	111	71	0	5	5	21	29	3	1	2
36	3.85886	0	33.2471	1	20190715	20190722	2	39	35	160	0	#NULL!	#NULL!	1	0	0	0	0	0	0	0	RA	10	0	0	0	0	0	0	0	0	0	0	0	0	0	0	0	0	123	94	0	0	0	10	16	3	2	3
37	4.28233	0	29.6236	1	20190715	20190719	2	56	57	160	0	#NULL!	#NULL!	1	0	0	0	0	0	0	0	RA	20	1	0	0	0	0	0	0	0	0	0	0	0	0	0	0	0	135	90	0	0	0	8	8	2	2	3
38	2.95633	0	21.1967	1	20190710	20190719	2	84	63	162	0	#NULL!	#NULL!	1	0	0	0	0	0	1	1	RA	20	0	0	0	0	0	0	0	0	0	0	0	0	0	0	0	0	180	91	0	2	2	5	5	3	2	2
39	5.88537	1	30.4857	1	20190708	20190715	2	62	50	150	0	#NULL!	#NULL!	1	0	0	0	1	1	0	0	RA	20	1	0	0	0	0	0	0	0	0	0	0	0	0	0	0	0	133	70	1	4	5	9	12	3	2	3
40	5.83605	1	33.0827	1	20190704	20190716	2	58	61	152	0	#NULL!	#NULL!	1	0	0	0	0	0	1	0	RA	30	0	0	0	0	0	0	0	0	0	0	0	0	0	0	0	0	139	83	1	1	2	12	12	3	2	3
41	4.79142	0	38.6398	1	20190701	20190708	2	47	48	168	0	#NULL!	#NULL!	1	1	1	1	0	0	0	0	RA	26	0	0	0	0	0	0	0	0	0	0	0	0	0	0	0	0	101	70	0	0	0	2	2	2	2	3
42	5.3902	1	42.3168	1	20190701	20190705	2	56	60	169	0	#NULL!	#NULL!	1	1	1	1	0	0	1	0	RA	30	1	0	0	0	0	0	0	0	0	0	0	0	0	0	0	0	110	72	1	2	4	6	6	3	2	3
43	5.3902	1	34.6714	1	20190701	20190708	2	54	46	159	0	#NULL!	#NULL!	1	0	0	0	0	0	0	0	RA	10	0	0	0	0	0	0	0	0	0	0	0	0	0	0	0	0	121	78	0	10	10	8	8	2	2	3
44	7.75195	1	57.4857	0	20190701	20190709	2	65	40	150	0	#NULL!	#NULL!	1	0	0	0	0	0	0	0	RA	44	1	0	0	0	0	0	0	0	0	0	0	0	0	0	0	0	104	60	0	0	0	7	7	3	2	3
45	4.17847	0	35.878	1	20190626	20190704	2	67	44	146	0	#NULL!	#NULL!	1	1	3	0	0	0	1	0	RA	24	1	0	0	0	0	0	0	0	0	0	0	0	0	0	0	0	178	64	0	0	0	1	1	2	2	2
46	6.31042	1	31.2581	1	20190620	20190628	2	57	43.5	155	0	#NULL!	#NULL!	1	0	0	0	0	0	0	0	RA	15	0	0	0	0	0	0	0	0	0	0	0	0	0	0	0	0	117	71	0	16	16	10	11	3	2	2
47	4.93469	0	37.0633	1	20190620	20190628	1	42	53	166	1	#NULL!	#NULL!	1	0	0	0	0	0	0	0	RA	13	0	0	0	0	0	0	0	0	0	0	0	0	0	0	0	0	119	94	1	6	8	14	20	3	2	2
48	6.00074	1	34.2721	1	20190612	20190624	2	53	56	166	0	#NULL!	#NULL!	1	0	0	0	0	0	0	0	RA	2	1	0	0	0	0	0	0	0	0	0	0	0	0	0	0	0	161	103	0	11	11	19	19	3	2	2
49	16.0137	1	25.0567	1	20190531	20190607	2	31	54	162	0	#NULL!	#NULL!	1	0	0	0	0	0	0	0	RA	10	1	0	0	0	0	0	0	0	0	0	0	0	0	0	0	0	123	82	0	1	1	3	3	1	2	2
50	17.5198	1	21.9259	1	20190527	20190606	1	55	60	165	1	#NULL!	#NULL!	1	1	1	1	0	0	1	0	RA	5	0	0	0	0	0	0	0	0	0	0	0	0	0	0	0	0	110	68	0	7	7	12	12	4	2	2
51	17.1465	1	28.4224	1	20190524	20190601	2	47	48	162	0	#NULL!	#NULL!	1	0	0	0	0	0	0	0	RA	16	1	0	0	0	0	0	0	0	0	0	0	0	0	0	0	0	96	55	1	3	5	28	30	2	2	2
52	6.37159	1	32.1991	1	20190524	20190601	2	55	42	156	0	#NULL!	#NULL!	1	0	0	0	0	0	0	0	RA	1	0	0	0	0	0	0	0	0	0	0	0	0	0	0	0	0	90	51	0	0	0	0	0	1	2	2
53	3.38116	0	13.1122	1	20190522	20190530	1	69	70	160	1	#NULL!	#NULL!	1	1	1	1	0	0	0	0	RA	1	0	0	0	0	0	0	0	0	0	0	0	0	0	0	0	0	163	102	0	3	3	12	12	3	2	2
54	5.12678	1	32.5582	1	20190520	20190529	2	63	40	160	0	#NULL!	#NULL!	1	0	0	0	0	0	1	0	RA	20	1	0	0	0	0	0	0	0	0	0	0	0	0	0	0	0	172	111	0	12	12	6	6	3	2	2
55	4.691	0	32.3296	1	20190517	20190523	2	70	50	150	0	#NULL!	#NULL!	1	0	0	0	0	0	1	0	RA	5	1	0	0	0	0	0	0	0	0	0	0	0	0	0	0	0	144	70	1	11	12	3	3	3	2	2
56	6.111	1	25.0567	1	20190513	20190523	2	50	62.5	160	0	#NULL!	#NULL!	1	0	0	0	0	0	1	0	RA	15	0	0	0	0	0	0	0	0	0	0	0	0	0	0	0	0	128	87	0	3	3	8	8	2	2	3
57	5.83057	1	31.1936	1	20190509	20190515	2	71	47	140	0	#NULL!	#NULL!	1	0	0	0	0	0	0	0	RA	0.5	1	0	0	0	0	0	0	0	0	0	0	0	0	0	0	0	113	68	0	2	2	2	3	1	1	2
58	6.46078	1	43.7464	1	20190506	20190513	2	75	43	150	0	#NULL!	#NULL!	1	0	0	0	0	0	0	1	RA	5	0	0	0	0	0	0	0	0	0	0	0	0	0	0	0	0	129	61	0	0	0	12	12	2	1	2
59	5.6069	1	29.1477	1	20190506	20190513	1	75	61	160	1	#NULL!	#NULL!	1	0	0	0	0	0	1	0	RA	0.5	0	0	0	0	0	0	0	0	0	0	0	0	0	0	0	0	127	61	0	7	7	26	26	4	1	2
60	5.21792	1	41.7141	1	20190426	20190502	2	50	57	160	0	#NULL!	#NULL!	1	0	0	0	0	0	0	0	RA	14	1	0	0	0	0	0	0	0	0	0	1	1	1	0	0	0	119	75	0	3	3	12	14	3	2	3
61	3.08058	0	37.8147	1	20190422	20190428	2	57	43	160	0	#NULL!	#NULL!	1	1	1	1	0	0	0	1	RA	25	0	0	0	0	0	0	0	0	0	0	0	0	0	0	0	0	129	80	0	0	0	6	6	1	2	3
62	5.20718	1	28.4224	1	20190422	20190502	2	54	43	150	0	#NULL!	#NULL!	1	1	1	1	0	0	0	0	RA	17	0	0	0	0	0	0	0	0	0	0	0	0	0	0	0	0	127	82	0	15	15	7	7	2	2	3
63	9.20573	1	21.9259	1	20190422	20190502	1	70	45	160	1	#NULL!	#NULL!	1	1	1	1	0	0	0	0	RA	0.5	0	0	0	0	0	0	0	0	0	0	0	0	0	0	0	0	99	64	0	2	2	11	13	2	1	2
64	9.20573	1	13.7952	1	20190412	20190425	2	55	56	162	0	#NULL!	#NULL!	1	0	0	0	0	0	0	0	RA	30	1	0	0	0	0	0	0	0	0	0	0	0	0	0	0	0	126	78	0	0	0	2	3	2	2	3
65	3.40636	0	22.7501	1	20190412	20190426	1	52	51	170	1	#NULL!	#NULL!	1	0	0	0	0	0	0	0	RA	18	0	0	0	0	0	0	0	0	0	0	0	0	0	0	0	0	100	68	0	0	0	0	0	1	2	2
66	5.57733	1	21.4585	1	20190410	20190428	2	63	51	150	0	#NULL!	#NULL!	1	0	1	0	0	0	0	0	RA	22	0	0	0	0	0	0	0	0	0	0	0	0	0	1	0	1	150	84	0	0	0	19	19	4	2	3
67	6.66232	1	21.7211	1	20190325	20190403	2	84	52	162	0	#NULL!	#NULL!	1	0	0	0	0	0	1	0	RA	3	0	0	0	0	0	0	0	0	0	0	0	0	0	0	0	0	114	60	0	0	0	0	0	1	2	2
68	4.3657	0	36.8253	1	20190318	20190327	2	71	54	160	0	#NULL!	#NULL!	1	1	13	1	0	0	0	0	RA	20	0	0	0	0	0	0	0	0	0	0	0	0	0	0	0	0	151	72	0	0	0	0	0	1	2	2
69	5.62865	1	45.0466	1	20190318	20190322	2	43	50	156	0	#NULL!	#NULL!	1	0	0	0	0	0	0	0	RA	12	0	0	0	0	0	0	0	0	0	0	0	0	0	0	0	0	108	89	0	0	0	8	8	3	2	2
70	6.66232	1	42.8154	1	20190318	20190325	2	53	52	160	0	#NULL!	#NULL!	1	0	0	0	0	0	0	0	RA	1.2	1	0	0	0	0	0	0	0	0	0	0	0	0	0	0	0	103	67	0	0	0	6	8	2	1	2
71	5.80321	1	38.1234	1	20190313	20190318	2	51	55	156	0	#NULL!	#NULL!	1	0	0	0	0	0	0	1	RA	7	1	0	0	0	0	0	0	0	0	0	0	0	0	0	0	0	118	63	0	0	0	5	5	2	1	2
72	2.95633	0	20.0427	1	20190313	20190321	1	45	62	158	1	#NULL!	#NULL!	1	1	1	1	0	0	0	0	RA	0.4	0	0	0	0	0	0	0	0	0	0	0	0	0	0	0	0	122	62	0	0	0	7	7	2	1	2
73	2.31486	0	16.5117	1	20190307	20190314	2	69	63	160	0	#NULL!	#NULL!	1	0	0	0	0	0	0	0	RA	1	0	0	0	0	0	0	0	0	0	0	0	0	0	0	0	0	156	81	0	0	0	9	10	3	2	2
74	5.26627	1	37.7804	1	20190303	20190307	2	30	56.5	172	0	#NULL!	#NULL!	1	0	0	0	0	0	0	0	RA	8	0	0	0	0	0	0	0	0	0	0	0	0	0	0	0	0	120	71	0	5	6	13	15	3	2	2
75	6.4552	1	49.5111	1	20190227	20190308	2	52	43	156	0	#NULL!	#NULL!	1	0	3	0	1	0	0	0	RA	30	1	0	0	0	0	0	0	0	0	0	0	0	0	0	0	0	113	71	0	2	2	7	8	2	1	2
76	12.2705	1	82.8227	0	20190225	20190301	1	52	60	170	0	#NULL!	#NULL!	1	1	1	1	0	0	0	0	RA	15	0	0	0	0	0	0	0	0	0	0	0	0	0	0	0	0	131	81	0	3	3	4	4	3	2	3
77	6.66232	1	18.2856	1	20190221	20190228	2	72	48	150	0	#NULL!	#NULL!	1	1	1	1	0	0	0	0	RA	5	0	0	0	0	0	0	0	0	0	0	0	0	0	0	0	0	138	74	1	3	5	3	5	3	2	2
78	3.23045	0	19.7853	1	20190219	20190227	2	51	55	153	0	#NULL!	#NULL!	1	0	0	0	0	0	0	0	RA	2	0	0	0	0	0	0	0	0	0	0	0	0	0	0	0	0	138	95	0	1	1	4	4	2	2	2
79	4.5384	0	22.5433	1	20190214	20190220	2	68	41	155	0	#NULL!	#NULL!	1	1	1	1	0	0	0	0	RA	9	0	0	0	0	0	0	0	0	0	0	0	0	0	0	0	0	137	66	0	1	1	9	11	3	2	3
80	3.43663	0	24.0309	1	20190212	20190221	2	50	56	157	0	#NULL!	#NULL!	1	0	0	0	0	0	0	0	RA	3	0	0	0	0	0	0	0	0	0	0	0	0	0	0	0	0	110	84	0	0	0	2	2	2	1	2
81	3.7004	0	27.8585	1	20190109	20190114	2	69	60	145	0	#NULL!	#NULL!	1	0	0	0	0	0	0	0	RA	10	0	0	0	0	0	0	0	0	0	0	0	0	0	0	0	0	132	81	0	0	0	6	6	1	2	2
82	2.82774	0	23.4329	1	20190107	20190117	2	45	62	162	0	#NULL!	#NULL!	1	0	0	0	1	0	1	0	RA	15	1	0	0	0	0	0	0	0	0	0	0	0	0	0	0	0	144	102	0	0	0	18	21	2	2	3
83	5.25015	1	38.5363	1	20190101	20190110	1	60	50	170	1	#NULL!	#NULL!	1	0	0	0	0	0	0	0	RA	0.4	0	0	0	0	0	0	0	0	0	0	0	0	0	0	0	0	128	88	0	1	1	11	15	2	1	2
84	5.17503	1	24.4519	1	20181217	20181222	2	71	56	157	0	#NULL!	#NULL!	1	0	0	0	0	0	0	0	RA	10	0	0	0	0	0	0	0	0	0	0	0	0	0	0	0	0	156	80	0	0	0	14	15	2	2	2
85	2.68505	0	20.2723	1	20181127	20181205	2	53	50	158	0	#NULL!	#NULL!	1	1	1	1	1	0	0	0	RA	20	0	0	0	0	0	0	0	0	0	0	0	0	0	0	0	0	134	112	0	9	9	9	10	4	2	3
86	3.06066	0	23.9709	1	20181112	20181119	2	79	51	148	0	#NULL!	#NULL!	1	0	0	0	0	0	1	0	RA	20	1	0	0	0	0	0	0	0	0	0	0	0	0	0	0	0	139	87	0	6	6	16	16	3	1	2
87	3.0159	0	17.1169	1	20181107	20181113	2	69	55	160	0	#NULL!	#NULL!	1	1	1	1	0	0	0	0	RA	0.7	0	0	0	0	0	0	0	0	0	0	0	0	0	0	0	0	112	66	0	12	12	16	20	2	1	2
88	3.7259	0	25.6043	1	20181029	20181103	2	59	52	163	0	#NULL!	#NULL!	1	0	0	0	0	0	0	0	RA	30	1	0	0	0	0	0	0	0	0	0	0	0	0	0	0	0	132	72	0	0	0	4	4	1	2	3
89	3.54285	0	25.2389	1	20181026	20181106	1	60	70	168	1	#NULL!	#NULL!	1	0	0	0	0	0	0	0	RA	5	0	0	0	0	0	0	0	0	0	0	0	0	0	0	0	0	117	87	0	3	3	3	6	2	1	1
90	4.88686	0	32.134	1	20181025	20181101	2	29	50	163	0	#NULL!	#NULL!	1	0	0	0	0	0	0	0	RA	0.4	0	0	0	0	0	0	0	0	0	0	0	0	0	0	0	0	106	56	0	5	5	8	8	1	1	2
91	10.4108	1	55.2084	0	20181010	20181017	2	26	40	160	0	#NULL!	#NULL!	1	0	0	0	0	0	0	0	RA	4	0	0	0	0	0	0	0	0	0	0	0	0	0	0	0	0	115	80	0	5	5	10	10	3	2	2
92	4.72268	0	24.4217	1	20181002	#NULL!	2	49	40.5	158	0	#NULL!	#NULL!	1	0	0	0	0	0	0	0	RA	13	0	0	0	0	0	0	0	0	0	0	0	0	0	0	0	0	122	84	0	1	1	1	1	4	2	3
93	3.05568	0	16.3749	1	20180913	20180923	1	66	44	160	1	#NULL!	#NULL!	1	1	1	0	0	0	0	0	RA	15	0	0	0	0	0	0	0	0	0	0	0	0	0	0	0	0	114	72	0	1	1	5	5	1	2	2
94	3.47705	0	30.1975	1	20180822	20180830	2	69	58	153	0	#NULL!	#NULL!	1	1	1	1	0	0	0	0	RA	16	1	0	0	0	0	0	0	0	0	0	0	0	0	0	0	0	152	99	1	1	2	1	1	3	2	2
95	6.67917	1	38.6053	1	20180809	20180815	1	80	65	170	0	#NULL!	#NULL!	1	1	1	1	0	0	0	0	RA	4	1	0	0	0	0	0	0	0	0	0	0	0	0	0	0	0	140	80	1	18	20	5	7	3	2	2
96	3.83324	0	17.1998	1	20180730	20180803	2	60	60	165	0	#NULL!	#NULL!	1	0	0	0	0	0	1	1	RA	15	0	0	0	0	0	0	0	0	0	0	0	0	0	0	0	0	157	99	0	1	1	5	6	4	2	2
97	12.7988	1	55.0915	0	20180723	20180801	2	53	37.5	150	0	#NULL!	#NULL!	1	0	0	0	0	0	0	1	RA	20	1	0	0	0	0	0	0	0	0	0	0	0	0	0	0	0	125	71	0	2	2	3	3	3	2	3
98	4.58042	0	29.4647	1	20180611	20180618	1	67	43	162	0	#NULL!	#NULL!	1	0	0	0	0	0	0	0	RA	0.5	0	0	0	0	0	0	0	0	0	0	0	0	0	0	0	0	101	72	0	10	10	15	18	4	1	2
99	6.15521	1	28.1087	1	20180605	20180610	2	66	47.5	156	#NULL!	#NULL!	#NULL!	1	0	0	0	0	0	0	0	RA	0.25	0	0	0	0	0	0	0	0	0	0	0	0	0	0	0	0	126	78	0	0	0	12	12	3	1	2
100	5.35243	1	38.6743	1	20180605	20180616	1	63	65	172	#NULL!	#NULL!	#NULL!	1	0	0	0	0	#NULL!	#NULL!	#NULL!	RA	0.1	0	0	0	0	0	0	0	0	0	0	0	0	0	0	0	0	158	89	0	2	2	7	7	3	1	2
101	5.25552	1	25.6654	1	20180508	20180514	1	69	54	170	#NULL!	#NULL!	#NULL!	1	0	0	0	0	0	0	0	RA	2.5	0	0	0	0	0	0	0	0	0	0	0	0	0	0	0	0	123	90	0	0	0	5	5	2	1	2
102	6.60881	1	24.4217	1	20180501	20180509	2	50	50	160	#NULL!	#NULL!	#NULL!	1	0	0	0	0	0	0	0	RA	9	0	0	0	0	0	0	0	0	0	0	0	0	0	0	0	0	80	60	0	2	2	7	7	3	2	2
103	6.4821	1	22.4549	1	20180402	20180411	1	69	60	173	#NULL!	#NULL!	#NULL!	1	0	0	0	0	0	0	0	RA	8	0	0	0	0	0	0	0	0	0	0	0	0	0	0	0	0	111	65	0	0	0	2	2	1	2	2
104	6.40132	1	23.1651	1	20180302	20180309	2	27	40	160	#NULL!	#NULL!	#NULL!	1	0	0	0	0	0	0	0	RA	1.5	0	0	0	0	0	0	0	0	0	0	0	0	0	0	0	0	114	85	双膝	6	8	10	14	2	1	2
105	6.68015	1	16.6763	1	20180222	20180301	1	69	45	160	#NULL!	#NULL!	#NULL!	1	0	0	0	0	0	0	0	RA	25	0	0	0	0	0	0	0	0	0	0	0	0	0	0	0	0	139	78	0	2	2	17	17	2	2	3
106	5.5578	1	17.5045	1	20180122	20180130	2	20	45	158	#NULL!	#NULL!	#NULL!	1	0	0	0	0	0	0	0	RA	13	0	0	0	0	0	0	0	0	0	0	0	0	0	0	0	0	115	75	右膝	2	3	2	3	1	2	3
107	6.58342	1	31.9062	1	20180122	20180130	2	63	37	167	#NULL!	#NULL!	#NULL!	1	1	1	1	0	0	0	0	RA	22	1	0	0	0	0	0	0	0	0	0	0	0	0	0	0	0	115	75	0	1	1	1	1	2	2	3
108	6.37108	1	27.4843	1	20180117	20180123	2	53	54	160	#NULL!	#NULL!	#NULL!	1	0	0	0	0	0	0	0	RA	10	0	0	0	0	0	0	0	0	0	0	0	0	0	0	0	0	115	75	0	2	2	3	4	2	2	3
109	5.47494	1	16.2929	1	20180101	20180111	1	55	51	158	#NULL!	#NULL!	#NULL!	1	0	0	0	0	0	0	0	RA	20	1	0	0	0	0	0	0	0	0	0	0	0	0	0	0	0	122	77	0	2	2	5	8	3	2	3
110	6.34592	1	25.8488	1	20171222	20171229	1	62	55	158	#NULL!	#NULL!	#NULL!	1	0	0	0	0	0	0	0	RA	26	0	0	0	0	0	0	0	0	0	0	0	0	0	0	0	0	125	78	0	12	12	14	14	3	2	3
111	5.68015	1	16.3475	1	20171221	20171229	2	72	50	160	#NULL!	#NULL!	#NULL!	1	1	12	1	0	0	0	0	RA	0.65	0	0	0	0	0	0	0	0	0	0	0	0	0	0	0	0	109	67	左膝	13	14	13	21	2	1	2
112	6.823	1	32.5255	1	20171206	20171214	1	77	54	169	#NULL!	#NULL!	#NULL!	1	0	0	0	0	0	0	0	RA	20	0	0	0	0	0	0	0	0	0	0	0	0	0	0	0	0	103	57	0	1	1	6	8	2	2	2
113	6.96671	1	24.9051	1	20171122	20171202	2	69	61	153	#NULL!	#NULL!	#NULL!	1	0	0	0	0	0	0	0	RA	11	0	0	0	0	0	0	0	0	0	0	0	0	0	0	0	0	157	77	0	0	0	1	2	1	2	2
114	6.07062	1	17.0893	1	20171111	20171120	2	66	55	165	#NULL!	#NULL!	#NULL!	1	1	12	1	0	0	0	0	RA	20	1	0	0	0	0	0	0	0	0	0	0	0	0	0	0	0	107	69	0	2	2	3	3	3	2	2
115	5.30519	1	18.6508	1	20170607	20170614	2	50	50	164	#NULL!	#NULL!	#NULL!	1	0	0	0	0	0	0	0	RA	0.5	0	0	0	0	0	0	0	0	0	0	0	0	0	1	0	0	142	78	0	8	8	8	10	1	1	1
116	6.12046	1	24.3615	1	20150514	20150521	2	79	67	161	#NULL!	#NULL!	#NULL!	1	1	1	1	0	0	0	0	RA	1	1	0	0	0	0	0	0	0	0	0	0	0	0	0	0	0	110	69	0	15	15	28	31	2	2	2
117	6.07236	1	41.502	1	20191231	20200110	2	54	90	165	0	1	16	1	0	0	0	0	0	0	0	RA	13	1	1	0	0	0	0	0	0	0	0	0	0	0	0	0	0	117	76	1	13	15	23	36	4	2	2
118	5.50378	1	33.3459	1	20191227	20200101	2	47	53	156	0	1	16	1	0	0	0	0	0	0	0	RA	13	0	0	0	0	0	0	0	0	0	0	0	0	0	0	0	0	144	69	0	2	2	3	3	1	2	2
119	5.43882	1	32.7874	1	20191224	20191229	2	55	58	158	0	2	8	1	0	0	0	0	0	0	0	RA	1.5	0	0	0	0	0	0	0	0	0	0	0	0	0	0	0	0	136	76	0	1	1	15	18	2	1	2
120	5.42261	1	28.6741	1	20191224	20191228	2	63	60	150	0	1	16	1	0	0	0	0	0	0	0	RA	13	1	0	0	0	0	0	0	0	0	0	0	0	0	0	0	0	151	87	0	1	1	3	4	2	2	2
121	6.9386	1	43.4951	1	20191209	20191217	2	51	59	165	0	3	8	1	0	0	0	0	0	1	0	RA	11	1	0	0	0	0	0	0	0	0	0	0	0	0	0	0	0	134	59	0	0	0	12	12	2	2	2
122	5.30932	1	22.2488	1	20191203	20191210	2	57	59	152	0	1	16	1	0	0	0	0	0	0	0	RA	1	0	0	0	0	0	0	0	0	0	0	0	0	0	0	0	0	167	90	0	1	1	10	12	2	1	2
123	5.51462	1	30.6141	1	20191202	20191207	2	50	55	158	0	1	16	1	0	0	0	0	0	0	0	RA	1	0	0	0	0	0	0	0	0	0	0	0	0	0	0	0	0	115	69	1	1	2	5	10	2	1	2
124	5.93476	1	26.8639	1	20191106	20191112	2	29	53	156	0	4	16	1	0	0	0	0	0	0	0	RA	6	1	0	0	0	0	0	0	0	0	0	0	0	0	0	0	0	111	75	0	1	2	2	2	2	2	2
125	5.63953	1	36.3845	1	20191028	20191113	2	71	63	161	0	1	16	1	0	0	0	0	0	0	0	RA	5	0	0	0	0	0	0	0	0	0	0	0	0	0	0	0	0	112	68	1	2	4	2	4	2	1	2
126	5.51462	1	27.64	1	20191002	20191011	2	71	55	160	0	1	16	1	0	0	0	0	0	0	0	RA	1	0	0	0	0	0	0	0	0	0	0	0	0	0	0	0	0	92	67	0	3	3	3	4	2	2	2
127	4.68046	0	40.9383	1	20190917	20190921	2	50	52	158	0	1	16	1	0	0	0	0	0	0	0	RA	10	1	0	0	0	0	0	0	0	0	0	0	0	0	0	0	0	156	91	1	7	8	1	2	2	2	2
128	6.24936	1	31.8737	1	20190902	20190910	2	41	86.5	155	0	2	16	1	0	0	0	0	0	0	0	RA	5	0	0	0	0	0	0	0	0	0	0	0	0	0	0	0	0	148	94	1	1	2	1	1	2	2	2
129	5.4172	1	31	1	20190812	20190819	2	51	60	160	0	#NULL!	#NULL!	1	0	0	0	0	0	0	0	RA	0.5	0	0	0	0	0	0	0	0	0	0	0	0	0	0	0	0	105	69	0	1	1	21	23	2	1	2
130	5.21255	1	28.958	1	20190805	20190812	2	63	54	155	0	#NULL!	#NULL!	1	0	0	0	0	0	0	0	RA	0.25	0	0	0	0	0	0	0	0	0	0	0	0	0	0	0	0	134	75	0	7	7	28	29	4	2	2
131	4.36048	0	32.4275	1	20190805	20190809	1	64	65	165	0	#NULL!	#NULL!	1	0	0	0	0	0	1	0	RA	3	0	0	0	0	0	0	0	0	0	0	0	0	0	0	0	0	143	85	0	8	8	0	0	1	1	2
132	7.96115	1	49.5861	1	20190729	20190805	2	68	60	155	0	#NULL!	#NULL!	1	0	0	0	0	1	1	0	RA	4	1	0	0	0	0	0	0	0	0	0	0	0	0	0	0	1	144	76	1	2	3	28	47	3	2	2
133	4.70156	0	28.4224	1	20190725	20190727	1	48	62.5	170	1	#NULL!	#NULL!	1	0	0	0	0	0	0	0	RA	2	0	0	0	0	0	0	0	0	0	0	0	0	0	0	0	0	103	67	0	2	2	11	12	2	2	2
134	4.6225	0	34.7381	1	20190717	20190723	2	40	55	160	0	#NULL!	#NULL!	1	0	0	0	1	0	0	0	RA	2	1	0	0	0	0	0	0	0	0	0	0	0	0	1	0	1	126	80	1	24	44	13	16	4	2	2
135	6.0834	1	31.6141	1	20190709	20190715	2	57	57.5	160	0	#NULL!	#NULL!	1	0	0	0	0	0	0	0	RA	12	0	0	0	0	0	0	0	0	0	0	0	0	0	0	0	0	103	68	0	5	5	5	5	3	2	3
136	5.63953	1	32.6564	1	20190708	20190717	2	64	58	150	0	#NULL!	#NULL!	1	1	1	1	0	0	0	0	RA	10	1	0	0	0	0	0	0	0	0	0	0	0	0	0	0	0	150	77	0	5	5	13	13	3	2	3
137	6.46078	1	36.4522	1	20190708	20190714	1	68	60	172	1	#NULL!	#NULL!	1	0	0	0	0	0	0	0	RA	1	0	0	0	0	0	0	0	0	0	0	0	0	0	0	0	0	132	89	0	3	3	24	24	3	2	2
138	6.5894	1	33.808	1	20190530	20190606	2	58	63	158	1	#NULL!	#NULL!	1	0	0	0	0	0	1	0	RA	27	0	0	0	0	0	0	0	0	0	0	0	0	0	0	0	0	146	78	0	2	2	5	6	1	1	2
139	6.21056	1	32.3622	1	20190527	20190604	2	37	51	160	0	#NULL!	#NULL!	1	0	0	0	0	0	0	0	RA	0.1	0	0	0	0	0	0	0	0	0	0	0	0	0	0	0	0	95	60	0	0	0	5	5	1	1	2
140	6.50546	1	40.1324	1	20190523	20190531	1	63	63	170	1	#NULL!	#NULL!	1	0	0	0	0	0	0	0	RA	19	0	0	0	0	0	0	0	0	0	0	0	0	0	0	0	0	138	101	0	7	7	10	12	3	2	3
141	7.9495	1	50.1123	0	20190520	20190527	2	51	69	160	0	#NULL!	#NULL!	1	0	0	0	0	0	0	0	RA	2	0	0	0	0	0	0	0	0	0	0	0	0	0	0	0	0	122	91	0	4	4	15	15	3	1	2
142	3.0507	0	97.5901	0	20190513	20190524	1	52	65	175	1	#NULL!	#NULL!	1	1	1	1	0	0	1	0	RA	7	0	0	0	0	0	0	0	0	0	0	0	0	0	0	0	0	150	70	1	3	4	11	13	2	2	2
143	5.63409	1	29.0528	1	20190510	20190531	2	49	63	160	0	#NULL!	#NULL!	1	0	0	0	0	0	0	0	RA	1	1	0	0	0	0	0	0	0	0	0	0	0	0	0	0	0	129	80	0	6	6	8	8	2	2	2
144	13.3068	1	162.623	0	20190509	20190523	1	37	84	182	1	#NULL!	#NULL!	1	0	0	0	0	0	0	0	RA	20	0	0	0	0	0	0	0	0	0	0	0	0	0	0	0	0	98	65	0	7	7	0	0	1	2	2
145	5.62865	1	30.8712	1	20190506	20190513	2	46	64	158	0	#NULL!	#NULL!	1	1	1	1	0	0	0	0	RA	20	0	0	0	0	0	0	0	0	0	0	0	0	0	0	0	0	119	77	0	8	8	19	25	3	2	2
146	6.98392	1	31.5493	1	20190429	20190506	2	52	60	155	1	#NULL!	#NULL!	1	0	0	0	0	0	0	0	RA	20	1	0	0	0	0	0	0	0	0	0	0	0	0	0	0	0	139	80	0	10	10	26	33	4	1	2
147	7.1943	1	39.6096	1	20190426	20190505	2	89	64	152	0	#NULL!	#NULL!	1	1	1	1	0	0	0	0	RA	2.5	0	0	0	0	0	0	0	0	0	0	0	0	0	0	0	0	138	72	0	1	1	2	2	1	2	2
148	3.32077	0	24.8748	1	20190422	20190428	2	64	70	155	0	#NULL!	#NULL!	1	0	0	0	0	0	1	0	RA	1.5	1	0	0	0	0	0	0	0	0	0	0	0	0	0	0	0	97	54	0	2	2	15	19	3	2	2
149	5.14285	1	27.64	1	20190415	20190426	2	34	72	160	0	#NULL!	#NULL!	1	0	0	0	0	1	0	0	RA	13	0	0	0	0	0	0	0	0	0	0	0	0	0	0	0	0	1153	90	0	1	1	13	14	2	2	3
150	2.77352	0	24.121	1	20190415	20190422	2	52	65	170	0	#NULL!	#NULL!	1	1	1	1	0	0	0	1	RA	6	0	0	0	0	0	0	0	0	0	0	0	0	0	0	0	0	105	61	1	2	3	22	25	2	1	2
151	2.30036	0	21.4585	1	20190412	20190419	1	68	66	170	1	#NULL!	#NULL!	1	0	0	0	0	0	1	0	RA	20	0	0	0	0	0	0	0	0	0	0	0	0	0	0	0	0	138	76	0	1	1	14	14	1	1	2
152	3.1904	0	26.3703	1	20190307	20190314	2	64	59.5	160	0	#NULL!	#NULL!	1	0	0	0	0	0	0	1	RA	0.04	0	0	0	0	0	0	0	0	0	0	0	0	0	0	0	0	138	80	0	0	0	8	8	2	2	2
153	3.1904	0	23.4627	1	20190305	20190318	2	62	43	153	0	#NULL!	#NULL!	1	0	0	0	0	0	0	0	RA	9	0	0	0	0	0	0	0	0	0	0	0	0	0	0	0	0	148	89	0	5	5	8	8	1	2	2
154	2.80308	0	24.121	1	20190304	20190311	2	48	58	165	0	#NULL!	#NULL!	1	0	0	0	0	0	0	0	RA	2	0	0	0	0	0	0	0	0	0	0	0	0	0	0	0	0	102	60	1	4	6	5	7	1	2	2
155	3.40636	0	177.162	0	20190214	20190222	2	47	67	160	0	#NULL!	#NULL!	1	0	0	0	0	0	0	0	RA	0.5	0	0	0	0	0	0	0	0	0	0	0	0	0	0	0	0	142	82	0	#NULL!	#NULL!	#NULL!	#NULL!	#NULL!	1	1
156	5.65042	1	40.8329	1	20190211	20190218	2	36	51	162	0	#NULL!	#NULL!	1	0	0	0	0	0	0	0	RA	1.5	0	0	0	0	0	0	0	0	0	0	0	0	0	0	0	0	96	60	0	1	1	6	6	3	1	2
157	2.91175	0	18.82	1	20190101	20190108	2	63	45	160	0	#NULL!	#NULL!	1	1	3	1	1	0	0	1	RA	13	1	0	0	0	0	0	0	0	0	0	0	0	0	0	0	0	159	89	0	0	0	2	2	3	2	3
158	3.40636	0	48.5102	1	20181204	20181219	2	65	55	145	0	#NULL!	#NULL!	1	1	1	1	0	0	0	0	RA	18	0	0	0	0	0	0	0	0	0	0	0	0	0	0	0	0	136	87	0	0	0	0	0	2	2	2
159	1.765	0	16.1564	1	20181126	20181204	2	56	57	155	0	#NULL!	#NULL!	1	0	0	0	0	0	0	0	RA	20	0	0	0	0	0	0	0	0	0	0	0	0	0	0	0	0	116	71	1	6	8	17	21	3	2	2
160	3.40636	0	84.7872	0	20181113	20181130	2	68	53	152	0	#NULL!	#NULL!	1	0	0	0	0	0	0	0	RA	3	0	0	0	0	0	0	0	0	0	0	0	0	0	0	0	0	120	67	0	1	1	8	8	3	2	2
161	9.3627	1	60.158	0	20181112	20181117	1	60	70	180	1	#NULL!	#NULL!	1	0	0	0	0	0	0	0	RA	12	0	0	0	0	0	0	0	0	0	0	0	0	0	0	0	0	137	83	1	3	4	5	5	2	2	2
162	2.9861	0	59.131	0	20181029	20181102	2	51	70	160	0	#NULL!	#NULL!	1	0	0	0	0	0	1	0	RA	11	1	0	0	0	0	0	0	0	0	0	0	0	0	0	0	0	103	62	0	15	15	7	10	2	2	2
163	3.84861	0	22.6024	1	20181017	20181023	1	53	65	165	1	#NULL!	#NULL!	1	1	1	1	0	0	0	0	RA	3	1	0	0	0	0	0	0	0	0	0	0	0	0	0	0	0	138	99	0	3	3	1	1	2	1	2
164	3.25551	0	25.5128	1	20181009	20181016	2	50	57	150	0	#NULL!	#NULL!	1	0	0	0	0	0	0	0	RA	0.25	0	0	0	0	0	0	0	0	0	0	0	0	0	0	0	0	117	72	0	7	7	26	26	3	1	2
165	3.28561	0	54.8321	0	20180928	20181004	2	56	75	162	1	#NULL!	#NULL!	1	0	0	0	0	0	0	0	RA	2	1	0	0	0	0	0	0	0	0	0	0	0	0	0	0	0	103	67	1	4	5	7	8	3	1	2
166	6.52223	1	32.2969	1	20180914	20180923	2	79	65	130	0	#NULL!	#NULL!	1	1	3	0	0	0	0	0	RA	40	1	0	0	0	0	0	0	0	0	0	0	0	0	0	0	0	130	70	1	2	3	3	4	2	2	2
167	3.76163	0	43.9008	1	20180911	20180917	2	48	52	150	0	#NULL!	#NULL!	1	0	0	0	0	0	0	0	RA	7	1	0	0	0	0	0	0	0	0	0	0	0	0	0	0	0	117	85	0	2	2	28	28	4	1	2
168	4.38136	0	47.5045	1	20180809	20180815	1	64	63	160	0	#NULL!	#NULL!	1	0	0	0	0	0	1	0	RA	0.5	0	0	0	0	0	0	0	0	0	0	0	0	0	0	0	0	126	74	0	0	0	6	6	2	1	2
169	3.12046	0	24.482	1	20180802	20180813	2	70	65	160	1	#NULL!	#NULL!	1	1	1	1	0	0	1	0	RA	10	1	0	0	0	0	0	0	0	0	0	0	0	0	0	0	0	131	93	0	0	0	0	0	2	1	2
170	3.0507	0	40.8329	1	20180730	20180806	2	57	82	161	0	#NULL!	#NULL!	1	1	1	1	0	0	0	0	RA	20	1	0	0	0	0	0	0	0	0	0	0	0	0	0	0	0	170	100	0	0	0	28	29	3	1	2
171	2.39235	0	24.0009	1	20180723	20180802	2	64	60	158	0	#NULL!	#NULL!	1	0	0	0	0	0	1	0	RA	2	0	0	0	0	0	0	0	0	0	0	0	0	0	0	0	0	144	83	1	2	3	10	13	2	1	1
172	3.0507	0	76.2898	0	20180704	20180711	2	51	78.5	168	0	#NULL!	#NULL!	1	0	0	0	0	0	0	0	RA	3	0	0	0	0	0	0	0	0	0	0	0	0	0	0	0	0	97	66	0	0	0	6	6	1	2	2
173	3.39628	0	25.6959	1	20180703	20180710	2	55	58	158	0	#NULL!	#NULL!	1	0	0	0	0	0	0	0	RA	8	1	0	0	0	0	0	0	0	0	0	0	0	0	0	0	0	131	81	0	1	1	8	8	2	2	2
174	4.30315	0	22.4254	1	20180522	20180606	1	57	80	175	#NULL!	#NULL!	#NULL!	1	1	1	0	0	0	0	1	RA	0.1	1	0	0	0	0	0	0	0	0	0	0	0	0	0	0	0	135	94	左膝	1	2	10	10	4	1	1
175	2.41661	0	76.2898	0	20171222	20171230	2	64	55	155	#NULL!	#NULL!	#NULL!	1	0	0	0	0	0	0	0	RA	20	0	0	0	0	0	0	0	0	0	0	0	0	0	0	0	0	119	62	0	4	6	4	8	2	2	3
176	2.56268	0	60.158	0	20171130	20171213	2	74	60	160	#NULL!	#NULL!	#NULL!	1	1	1	1	0	0	0	0	RA	30	0	1	0	0	0	0	0	0	0	0	0	0	0	0	0	0	106	78	0	2	2	12	18	3	1	2
177	3.823	0	44.6841	1	20171128	20171211	2	55	60	155	#NULL!	#NULL!	#NULL!	1	1	1	1	1	0	0	0	RA	30	0	0	0	0	0	0	0	0	0	0	0	0	0	0	0	0	143	88	0	0	0	2	2	4	2	3
178	3.94613	0	32.2969	1	20171123	20171201	2	69	85	158	#NULL!	#NULL!	#NULL!	1	1	13	0	0	0	1	0	RA	5	1	0	0	0	0	0	0	0	0	0	0	0	0	0	0	0	145	84	0	0	0	1	2	3	2	2
179	4.5594	0	27.8272	1	20171107	20171112	2	38	71.5	162	#NULL!	#NULL!	#NULL!	1	0	0	0	0	0	1	0	RA	15	0	0	0	0	0	0	0	0	0	0	0	0	0	0	0	0	#NULL!	#NULL!	0	8	8	12	16	2	2	2
180	7.41171	1	44.6841	1	20190611	20190618	2	59	56	162	0	#NULL!	#NULL!	1	0	0	0	0	0	0	1	RA	7	1	0	0	0	0	0	0	0	0	0	0	0	0	0	0	0	96	65	1	9	11	12	13	3	2	2
181	7.49215	1	35.2396	1	20190524	20190531	2	59	57	160	0	#NULL!	#NULL!	1	0	0	0	0	0	0	0	RA	7	0	0	0	0	0	0	0	0	0	0	0	0	0	0	0	0	131	70	1	3	4	6	6	3	2	2
182	5.91829	1	36.1478	1	20180828	20180908	1	77	52	159	0	#NULL!	#NULL!	1	1	1	1	0	0	0	0	RA	0.25	0	0	0	0	0	0	0	0	0	0	0	0	0	0	0	0	105	70	1	16	16	16	16	2	1	2
1	3.80253	0	120.618	0	#NULL!	#NULL!	2	71	#NULL!	#NULL!	#NULL!	#NULL!	#NULL!	3	#NULL!	#NULL!	#NULL!	#NULL!	#NULL!	#NULL!	#NULL!	#NULL!	#NULL!	#NULL!	#NULL!	#NULL!	#NULL!	#NULL!	#NULL!	#NULL!	#NULL!	#NULL!	#NULL!	#NULL!	#NULL!	#NULL!	#NULL!	#NULL!	#NULL!	#NULL!	#NULL!	#NULL!	#NULL!	#NULL!	#NULL!	#NULL!	#NULL!	#NULL!	#NULL!
2	3.80253	0	60.6177	0	#NULL!	#NULL!	2	71	#NULL!	#NULL!	#NULL!	#NULL!	#NULL!	3	#NULL!	#NULL!	#NULL!	#NULL!	#NULL!	#NULL!	#NULL!	#NULL!	#NULL!	#NULL!	#NULL!	#NULL!	#NULL!	#NULL!	#NULL!	#NULL!	#NULL!	#NULL!	#NULL!	#NULL!	#NULL!	#NULL!	#NULL!	#NULL!	#NULL!	#NULL!	#NULL!	#NULL!	#NULL!	#NULL!	#NULL!	#NULL!	#NULL!	#NULL!	#NULL!
3	3.80253	0	80.6177	0	#NULL!	#NULL!	2	71	#NULL!	#NULL!	#NULL!	#NULL!	#NULL!	3	#NULL!	#NULL!	#NULL!	#NULL!	#NULL!	#NULL!	#NULL!	#NULL!	#NULL!	#NULL!	#NULL!	#NULL!	#NULL!	#NULL!	#NULL!	#NULL!	#NULL!	#NULL!	#NULL!	#NULL!	#NULL!	#NULL!	#NULL!	#NULL!	#NULL!	#NULL!	#NULL!	#NULL!	#NULL!	#NULL!	#NULL!	#NULL!	#NULL!	#NULL!	#NULL!
4	3.80253	0	50.6177	0	#NULL!	#NULL!	2	71	#NULL!	#NULL!	#NULL!	#NULL!	#NULL!	3	#NULL!	#NULL!	#NULL!	#NULL!	#NULL!	#NULL!	#NULL!	#NULL!	#NULL!	#NULL!	#NULL!	#NULL!	#NULL!	#NULL!	#NULL!	#NULL!	#NULL!	#NULL!	#NULL!	#NULL!	#NULL!	#NULL!	#NULL!	#NULL!	#NULL!	#NULL!	#NULL!	#NULL!	#NULL!	#NULL!	#NULL!	#NULL!	#NULL!	#NULL!	#NULL!
5	3.80253	0	80.6177	0	#NULL!	#NULL!	2	71	#NULL!	#NULL!	#NULL!	#NULL!	#NULL!	3	#NULL!	#NULL!	#NULL!	#NULL!	#NULL!	#NULL!	#NULL!	#NULL!	#NULL!	#NULL!	#NULL!	#NULL!	#NULL!	#NULL!	#NULL!	#NULL!	#NULL!	#NULL!	#NULL!	#NULL!	#NULL!	#NULL!	#NULL!	#NULL!	#NULL!	#NULL!	#NULL!	#NULL!	#NULL!	#NULL!	#NULL!	#NULL!	#NULL!	#NULL!	#NULL!
6	3.80253	0	70.6177	0	#NULL!	#NULL!	2	71	#NULL!	#NULL!	#NULL!	#NULL!	#NULL!	3	#NULL!	#NULL!	#NULL!	#NULL!	#NULL!	#NULL!	#NULL!	#NULL!	#NULL!	#NULL!	#NULL!	#NULL!	#NULL!	#NULL!	#NULL!	#NULL!	#NULL!	#NULL!	#NULL!	#NULL!	#NULL!	#NULL!	#NULL!	#NULL!	#NULL!	#NULL!	#NULL!	#NULL!	#NULL!	#NULL!	#NULL!	#NULL!	#NULL!	#NULL!	#NULL!
7	3.80253	0	50.6177	0	#NULL!	#NULL!	2	71	#NULL!	#NULL!	#NULL!	#NULL!	#NULL!	3	#NULL!	#NULL!	#NULL!	#NULL!	#NULL!	#NULL!	#NULL!	#NULL!	#NULL!	#NULL!	#NULL!	#NULL!	#NULL!	#NULL!	#NULL!	#NULL!	#NULL!	#NULL!	#NULL!	#NULL!	#NULL!	#NULL!	#NULL!	#NULL!	#NULL!	#NULL!	#NULL!	#NULL!	#NULL!	#NULL!	#NULL!	#NULL!	#NULL!	#NULL!	#NULL!
8	3.80253	0	60.6177	0	#NULL!	#NULL!	2	71	#NULL!	#NULL!	#NULL!	#NULL!	#NULL!	3	#NULL!	#NULL!	#NULL!	#NULL!	#NULL!	#NULL!	#NULL!	#NULL!	#NULL!	#NULL!	#NULL!	#NULL!	#NULL!	#NULL!	#NULL!	#NULL!	#NULL!	#NULL!	#NULL!	#NULL!	#NULL!	#NULL!	#NULL!	#NULL!	#NULL!	#NULL!	#NULL!	#NULL!	#NULL!	#NULL!	#NULL!	#NULL!	#NULL!	#NULL!	#NULL!
9	3.80253	0	70.6177	0	#NULL!	#NULL!	2	71	#NULL!	#NULL!	#NULL!	#NULL!	#NULL!	3	#NULL!	#NULL!	#NULL!	#NULL!	#NULL!	#NULL!	#NULL!	#NULL!	#NULL!	#NULL!	#NULL!	#NULL!	#NULL!	#NULL!	#NULL!	#NULL!	#NULL!	#NULL!	#NULL!	#NULL!	#NULL!	#NULL!	#NULL!	#NULL!	#NULL!	#NULL!	#NULL!	#NULL!	#NULL!	#NULL!	#NULL!	#NULL!	#NULL!	#NULL!	#NULL!
10	3.80253	0	40.6177	1	#NULL!	#NULL!	2	71	#NULL!	#NULL!	#NULL!	#NULL!	#NULL!	3	#NULL!	#NULL!	#NULL!	#NULL!	#NULL!	#NULL!	#NULL!	#NULL!	#NULL!	#NULL!	#NULL!	#NULL!	#NULL!	#NULL!	#NULL!	#NULL!	#NULL!	#NULL!	#NULL!	#NULL!	#NULL!	#NULL!	#NULL!	#NULL!	#NULL!	#NULL!	#NULL!	#NULL!	#NULL!	#NULL!	#NULL!	#NULL!	#NULL!	#NULL!	#NULL!
11	8.66965	1	137.105	0	#NULL!	#NULL!	2	65	#NULL!	#NULL!	#NULL!	#NULL!	#NULL!	3	#NULL!	#NULL!	#NULL!	#NULL!	#NULL!	#NULL!	#NULL!	#NULL!	#NULL!	#NULL!	#NULL!	#NULL!	#NULL!	#NULL!	#NULL!	#NULL!	#NULL!	#NULL!	#NULL!	#NULL!	#NULL!	#NULL!	#NULL!	#NULL!	#NULL!	#NULL!	#NULL!	#NULL!	#NULL!	#NULL!	#NULL!	#NULL!	#NULL!	#NULL!	#NULL!
12	5.66965	1	137.105	0	#NULL!	#NULL!	2	65	#NULL!	#NULL!	#NULL!	#NULL!	#NULL!	3	#NULL!	#NULL!	#NULL!	#NULL!	#NULL!	#NULL!	#NULL!	#NULL!	#NULL!	#NULL!	#NULL!	#NULL!	#NULL!	#NULL!	#NULL!	#NULL!	#NULL!	#NULL!	#NULL!	#NULL!	#NULL!	#NULL!	#NULL!	#NULL!	#NULL!	#NULL!	#NULL!	#NULL!	#NULL!	#NULL!	#NULL!	#NULL!	#NULL!	#NULL!	#NULL!
13	3.80253	0	20.6177	1	#NULL!	#NULL!	2	71	#NULL!	#NULL!	#NULL!	#NULL!	#NULL!	3	#NULL!	#NULL!	#NULL!	#NULL!	#NULL!	#NULL!	#NULL!	#NULL!	#NULL!	#NULL!	#NULL!	#NULL!	#NULL!	#NULL!	#NULL!	#NULL!	#NULL!	#NULL!	#NULL!	#NULL!	#NULL!	#NULL!	#NULL!	#NULL!	#NULL!	#NULL!	#NULL!	#NULL!	#NULL!	#NULL!	#NULL!	#NULL!	#NULL!	#NULL!	#NULL!
14	6.66965	1	137.105	0	#NULL!	#NULL!	2	65	#NULL!	#NULL!	#NULL!	#NULL!	#NULL!	3	#NULL!	#NULL!	#NULL!	#NULL!	#NULL!	#NULL!	#NULL!	#NULL!	#NULL!	#NULL!	#NULL!	#NULL!	#NULL!	#NULL!	#NULL!	#NULL!	#NULL!	#NULL!	#NULL!	#NULL!	#NULL!	#NULL!	#NULL!	#NULL!	#NULL!	#NULL!	#NULL!	#NULL!	#NULL!	#NULL!	#NULL!	#NULL!	#NULL!	#NULL!	#NULL!
15	4.66965	0	137.105	0	#NULL!	#NULL!	2	65	#NULL!	#NULL!	#NULL!	#NULL!	#NULL!	3	#NULL!	#NULL!	#NULL!	#NULL!	#NULL!	#NULL!	#NULL!	#NULL!	#NULL!	#NULL!	#NULL!	#NULL!	#NULL!	#NULL!	#NULL!	#NULL!	#NULL!	#NULL!	#NULL!	#NULL!	#NULL!	#NULL!	#NULL!	#NULL!	#NULL!	#NULL!	#NULL!	#NULL!	#NULL!	#NULL!	#NULL!	#NULL!	#NULL!	#NULL!	#NULL!
16	4.66965	0	137.105	0	#NULL!	#NULL!	2	65	#NULL!	#NULL!	#NULL!	#NULL!	#NULL!	3	#NULL!	#NULL!	#NULL!	#NULL!	#NULL!	#NULL!	#NULL!	#NULL!	#NULL!	#NULL!	#NULL!	#NULL!	#NULL!	#NULL!	#NULL!	#NULL!	#NULL!	#NULL!	#NULL!	#NULL!	#NULL!	#NULL!	#NULL!	#NULL!	#NULL!	#NULL!	#NULL!	#NULL!	#NULL!	#NULL!	#NULL!	#NULL!	#NULL!	#NULL!	#NULL!
17	2.66965	0	137.105	0	#NULL!	#NULL!	2	65	#NULL!	#NULL!	#NULL!	#NULL!	#NULL!	3	#NULL!	#NULL!	#NULL!	#NULL!	#NULL!	#NULL!	#NULL!	#NULL!	#NULL!	#NULL!	#NULL!	#NULL!	#NULL!	#NULL!	#NULL!	#NULL!	#NULL!	#NULL!	#NULL!	#NULL!	#NULL!	#NULL!	#NULL!	#NULL!	#NULL!	#NULL!	#NULL!	#NULL!	#NULL!	#NULL!	#NULL!	#NULL!	#NULL!	#NULL!	#NULL!
18	3.66965	0	137.105	0	#NULL!	#NULL!	2	65	#NULL!	#NULL!	#NULL!	#NULL!	#NULL!	3	#NULL!	#NULL!	#NULL!	#NULL!	#NULL!	#NULL!	#NULL!	#NULL!	#NULL!	#NULL!	#NULL!	#NULL!	#NULL!	#NULL!	#NULL!	#NULL!	#NULL!	#NULL!	#NULL!	#NULL!	#NULL!	#NULL!	#NULL!	#NULL!	#NULL!	#NULL!	#NULL!	#NULL!	#NULL!	#NULL!	#NULL!	#NULL!	#NULL!	#NULL!	#NULL!
19	8.66965	1	137.105	0	#NULL!	#NULL!	2	65	#NULL!	#NULL!	#NULL!	#NULL!	#NULL!	3	#NULL!	#NULL!	#NULL!	#NULL!	#NULL!	#NULL!	#NULL!	#NULL!	#NULL!	#NULL!	#NULL!	#NULL!	#NULL!	#NULL!	#NULL!	#NULL!	#NULL!	#NULL!	#NULL!	#NULL!	#NULL!	#NULL!	#NULL!	#NULL!	#NULL!	#NULL!	#NULL!	#NULL!	#NULL!	#NULL!	#NULL!	#NULL!	#NULL!	#NULL!	#NULL!
20	5.66965	1	137.105	0	#NULL!	#NULL!	2	65	#NULL!	#NULL!	#NULL!	#NULL!	#NULL!	3	#NULL!	#NULL!	#NULL!	#NULL!	#NULL!	#NULL!	#NULL!	#NULL!	#NULL!	#NULL!	#NULL!	#NULL!	#NULL!	#NULL!	#NULL!	#NULL!	#NULL!	#NULL!	#NULL!	#NULL!	#NULL!	#NULL!	#NULL!	#NULL!	#NULL!	#NULL!	#NULL!	#NULL!	#NULL!	#NULL!	#NULL!	#NULL!	#NULL!	#NULL!	#NULL!
21	7.66965	1	137.105	0	#NULL!	#NULL!	2	65	#NULL!	#NULL!	#NULL!	#NULL!	#NULL!	3	#NULL!	#NULL!	#NULL!	#NULL!	#NULL!	#NULL!	#NULL!	#NULL!	#NULL!	#NULL!	#NULL!	#NULL!	#NULL!	#NULL!	#NULL!	#NULL!	#NULL!	#NULL!	#NULL!	#NULL!	#NULL!	#NULL!	#NULL!	#NULL!	#NULL!	#NULL!	#NULL!	#NULL!	#NULL!	#NULL!	#NULL!	#NULL!	#NULL!	#NULL!	#NULL!
22	3.66965	0	137.105	0	#NULL!	#NULL!	2	65	#NULL!	#NULL!	#NULL!	#NULL!	#NULL!	3	#NULL!	#NULL!	#NULL!	#NULL!	#NULL!	#NULL!	#NULL!	#NULL!	#NULL!	#NULL!	#NULL!	#NULL!	#NULL!	#NULL!	#NULL!	#NULL!	#NULL!	#NULL!	#NULL!	#NULL!	#NULL!	#NULL!	#NULL!	#NULL!	#NULL!	#NULL!	#NULL!	#NULL!	#NULL!	#NULL!	#NULL!	#NULL!	#NULL!	#NULL!	#NULL!
23	4.66965	0	137.105	0	#NULL!	#NULL!	2	65	#NULL!	#NULL!	#NULL!	#NULL!	#NULL!	3	#NULL!	#NULL!	#NULL!	#NULL!	#NULL!	#NULL!	#NULL!	#NULL!	#NULL!	#NULL!	#NULL!	#NULL!	#NULL!	#NULL!	#NULL!	#NULL!	#NULL!	#NULL!	#NULL!	#NULL!	#NULL!	#NULL!	#NULL!	#NULL!	#NULL!	#NULL!	#NULL!	#NULL!	#NULL!	#NULL!	#NULL!	#NULL!	#NULL!	#NULL!	#NULL!
24	8.66965	1	137.105	0	#NULL!	#NULL!	2	65	#NULL!	#NULL!	#NULL!	#NULL!	#NULL!	3	#NULL!	#NULL!	#NULL!	#NULL!	#NULL!	#NULL!	#NULL!	#NULL!	#NULL!	#NULL!	#NULL!	#NULL!	#NULL!	#NULL!	#NULL!	#NULL!	#NULL!	#NULL!	#NULL!	#NULL!	#NULL!	#NULL!	#NULL!	#NULL!	#NULL!	#NULL!	#NULL!	#NULL!	#NULL!	#NULL!	#NULL!	#NULL!	#NULL!	#NULL!	#NULL!
25	4.66965	0	137.105	0	#NULL!	#NULL!	2	65	#NULL!	#NULL!	#NULL!	#NULL!	#NULL!	3	#NULL!	#NULL!	#NULL!	#NULL!	#NULL!	#NULL!	#NULL!	#NULL!	#NULL!	#NULL!	#NULL!	#NULL!	#NULL!	#NULL!	#NULL!	#NULL!	#NULL!	#NULL!	#NULL!	#NULL!	#NULL!	#NULL!	#NULL!	#NULL!	#NULL!	#NULL!	#NULL!	#NULL!	#NULL!	#NULL!	#NULL!	#NULL!	#NULL!	#NULL!	#NULL!
26	2.66965	0	137.105	0	#NULL!	#NULL!	2	65	#NULL!	#NULL!	#NULL!	#NULL!	#NULL!	3	#NULL!	#NULL!	#NULL!	#NULL!	#NULL!	#NULL!	#NULL!	#NULL!	#NULL!	#NULL!	#NULL!	#NULL!	#NULL!	#NULL!	#NULL!	#NULL!	#NULL!	#NULL!	#NULL!	#NULL!	#NULL!	#NULL!	#NULL!	#NULL!	#NULL!	#NULL!	#NULL!	#NULL!	#NULL!	#NULL!	#NULL!	#NULL!	#NULL!	#NULL!	#NULL!
27	5.66965	1	137.105	0	#NULL!	#NULL!	2	65	#NULL!	#NULL!	#NULL!	#NULL!	#NULL!	3	#NULL!	#NULL!	#NULL!	#NULL!	#NULL!	#NULL!	#NULL!	#NULL!	#NULL!	#NULL!	#NULL!	#NULL!	#NULL!	#NULL!	#NULL!	#NULL!	#NULL!	#NULL!	#NULL!	#NULL!	#NULL!	#NULL!	#NULL!	#NULL!	#NULL!	#NULL!	#NULL!	#NULL!	#NULL!	#NULL!	#NULL!	#NULL!	#NULL!	#NULL!	#NULL!
28	6.66965	1	137.105	0	#NULL!	#NULL!	2	65	#NULL!	#NULL!	#NULL!	#NULL!	#NULL!	3	#NULL!	#NULL!	#NULL!	#NULL!	#NULL!	#NULL!	#NULL!	#NULL!	#NULL!	#NULL!	#NULL!	#NULL!	#NULL!	#NULL!	#NULL!	#NULL!	#NULL!	#NULL!	#NULL!	#NULL!	#NULL!	#NULL!	#NULL!	#NULL!	#NULL!	#NULL!	#NULL!	#NULL!	#NULL!	#NULL!	#NULL!	#NULL!	#NULL!	#NULL!	#NULL!
29	3.92557	0	68.5945	0	#NULL!	#NULL!	2	63	#NULL!	#NULL!	#NULL!	#NULL!	#NULL!	3	#NULL!	#NULL!	#NULL!	#NULL!	#NULL!	#NULL!	#NULL!	#NULL!	#NULL!	#NULL!	#NULL!	#NULL!	#NULL!	#NULL!	#NULL!	#NULL!	#NULL!	#NULL!	#NULL!	#NULL!	#NULL!	#NULL!	#NULL!	#NULL!	#NULL!	#NULL!	#NULL!	#NULL!	#NULL!	#NULL!	#NULL!	#NULL!	#NULL!	#NULL!	#NULL!
30	4.78612	0	23.582	1	#NULL!	#NULL!	2	63	#NULL!	#NULL!	#NULL!	#NULL!	#NULL!	3	#NULL!	#NULL!	#NULL!	#NULL!	#NULL!	#NULL!	#NULL!	#NULL!	#NULL!	#NULL!	#NULL!	#NULL!	#NULL!	#NULL!	#NULL!	#NULL!	#NULL!	#NULL!	#NULL!	#NULL!	#NULL!	#NULL!	#NULL!	#NULL!	#NULL!	#NULL!	#NULL!	#NULL!	#NULL!	#NULL!	#NULL!	#NULL!	#NULL!	#NULL!	#NULL!
31	3.92557	0	78.5945	0	#NULL!	#NULL!	2	63	#NULL!	#NULL!	#NULL!	#NULL!	#NULL!	3	#NULL!	#NULL!	#NULL!	#NULL!	#NULL!	#NULL!	#NULL!	#NULL!	#NULL!	#NULL!	#NULL!	#NULL!	#NULL!	#NULL!	#NULL!	#NULL!	#NULL!	#NULL!	#NULL!	#NULL!	#NULL!	#NULL!	#NULL!	#NULL!	#NULL!	#NULL!	#NULL!	#NULL!	#NULL!	#NULL!	#NULL!	#NULL!	#NULL!	#NULL!	#NULL!
32	4.78612	0	23.582	1	#NULL!	#NULL!	2	63	#NULL!	#NULL!	#NULL!	#NULL!	#NULL!	3	#NULL!	#NULL!	#NULL!	#NULL!	#NULL!	#NULL!	#NULL!	#NULL!	#NULL!	#NULL!	#NULL!	#NULL!	#NULL!	#NULL!	#NULL!	#NULL!	#NULL!	#NULL!	#NULL!	#NULL!	#NULL!	#NULL!	#NULL!	#NULL!	#NULL!	#NULL!	#NULL!	#NULL!	#NULL!	#NULL!	#NULL!	#NULL!	#NULL!	#NULL!	#NULL!
33	3.92557	0	88.5945	0	#NULL!	#NULL!	2	63	#NULL!	#NULL!	#NULL!	#NULL!	#NULL!	3	#NULL!	#NULL!	#NULL!	#NULL!	#NULL!	#NULL!	#NULL!	#NULL!	#NULL!	#NULL!	#NULL!	#NULL!	#NULL!	#NULL!	#NULL!	#NULL!	#NULL!	#NULL!	#NULL!	#NULL!	#NULL!	#NULL!	#NULL!	#NULL!	#NULL!	#NULL!	#NULL!	#NULL!	#NULL!	#NULL!	#NULL!	#NULL!	#NULL!	#NULL!	#NULL!
34	4.78612	0	23.582	1	#NULL!	#NULL!	2	63	#NULL!	#NULL!	#NULL!	#NULL!	#NULL!	3	#NULL!	#NULL!	#NULL!	#NULL!	#NULL!	#NULL!	#NULL!	#NULL!	#NULL!	#NULL!	#NULL!	#NULL!	#NULL!	#NULL!	#NULL!	#NULL!	#NULL!	#NULL!	#NULL!	#NULL!	#NULL!	#NULL!	#NULL!	#NULL!	#NULL!	#NULL!	#NULL!	#NULL!	#NULL!	#NULL!	#NULL!	#NULL!	#NULL!	#NULL!	#NULL!
35	3.92557	0	18.5945	1	#NULL!	#NULL!	2	63	#NULL!	#NULL!	#NULL!	#NULL!	#NULL!	3	#NULL!	#NULL!	#NULL!	#NULL!	#NULL!	#NULL!	#NULL!	#NULL!	#NULL!	#NULL!	#NULL!	#NULL!	#NULL!	#NULL!	#NULL!	#NULL!	#NULL!	#NULL!	#NULL!	#NULL!	#NULL!	#NULL!	#NULL!	#NULL!	#NULL!	#NULL!	#NULL!	#NULL!	#NULL!	#NULL!	#NULL!	#NULL!	#NULL!	#NULL!	#NULL!
36	4.78612	0	23.582	1	#NULL!	#NULL!	2	63	#NULL!	#NULL!	#NULL!	#NULL!	#NULL!	3	#NULL!	#NULL!	#NULL!	#NULL!	#NULL!	#NULL!	#NULL!	#NULL!	#NULL!	#NULL!	#NULL!	#NULL!	#NULL!	#NULL!	#NULL!	#NULL!	#NULL!	#NULL!	#NULL!	#NULL!	#NULL!	#NULL!	#NULL!	#NULL!	#NULL!	#NULL!	#NULL!	#NULL!	#NULL!	#NULL!	#NULL!	#NULL!	#NULL!	#NULL!	#NULL!
37	3.92557	0	18.5945	1	#NULL!	#NULL!	2	63	#NULL!	#NULL!	#NULL!	#NULL!	#NULL!	3	#NULL!	#NULL!	#NULL!	#NULL!	#NULL!	#NULL!	#NULL!	#NULL!	#NULL!	#NULL!	#NULL!	#NULL!	#NULL!	#NULL!	#NULL!	#NULL!	#NULL!	#NULL!	#NULL!	#NULL!	#NULL!	#NULL!	#NULL!	#NULL!	#NULL!	#NULL!	#NULL!	#NULL!	#NULL!	#NULL!	#NULL!	#NULL!	#NULL!	#NULL!	#NULL!
38	4.78612	0	23.582	1	#NULL!	#NULL!	2	63	#NULL!	#NULL!	#NULL!	#NULL!	#NULL!	3	#NULL!	#NULL!	#NULL!	#NULL!	#NULL!	#NULL!	#NULL!	#NULL!	#NULL!	#NULL!	#NULL!	#NULL!	#NULL!	#NULL!	#NULL!	#NULL!	#NULL!	#NULL!	#NULL!	#NULL!	#NULL!	#NULL!	#NULL!	#NULL!	#NULL!	#NULL!	#NULL!	#NULL!	#NULL!	#NULL!	#NULL!	#NULL!	#NULL!	#NULL!	#NULL!
39	3.92557	0	68.5945	0	#NULL!	#NULL!	2	63	#NULL!	#NULL!	#NULL!	#NULL!	#NULL!	3	#NULL!	#NULL!	#NULL!	#NULL!	#NULL!	#NULL!	#NULL!	#NULL!	#NULL!	#NULL!	#NULL!	#NULL!	#NULL!	#NULL!	#NULL!	#NULL!	#NULL!	#NULL!	#NULL!	#NULL!	#NULL!	#NULL!	#NULL!	#NULL!	#NULL!	#NULL!	#NULL!	#NULL!	#NULL!	#NULL!	#NULL!	#NULL!	#NULL!	#NULL!	#NULL!
40	4.78612	0	23.582	1	#NULL!	#NULL!	2	63	#NULL!	#NULL!	#NULL!	#NULL!	#NULL!	3	#NULL!	#NULL!	#NULL!	#NULL!	#NULL!	#NULL!	#NULL!	#NULL!	#NULL!	#NULL!	#NULL!	#NULL!	#NULL!	#NULL!	#NULL!	#NULL!	#NULL!	#NULL!	#NULL!	#NULL!	#NULL!	#NULL!	#NULL!	#NULL!	#NULL!	#NULL!	#NULL!	#NULL!	#NULL!	#NULL!	#NULL!	#NULL!	#NULL!	#NULL!	#NULL!
41	3.69041	0	28.2968	1	#NULL!	#NULL!	2	61	#NULL!	#NULL!	#NULL!	#NULL!	#NULL!	3	#NULL!	#NULL!	#NULL!	#NULL!	#NULL!	#NULL!	#NULL!	#NULL!	#NULL!	#NULL!	#NULL!	#NULL!	#NULL!	#NULL!	#NULL!	#NULL!	#NULL!	#NULL!	#NULL!	#NULL!	#NULL!	#NULL!	#NULL!	#NULL!	#NULL!	#NULL!	#NULL!	#NULL!	#NULL!	#NULL!	#NULL!	#NULL!	#NULL!	#NULL!	#NULL!
42	5.86848	1	79.5298	0	#NULL!	#NULL!	2	61	#NULL!	#NULL!	#NULL!	#NULL!	#NULL!	3	#NULL!	#NULL!	#NULL!	#NULL!	#NULL!	#NULL!	#NULL!	#NULL!	#NULL!	#NULL!	#NULL!	#NULL!	#NULL!	#NULL!	#NULL!	#NULL!	#NULL!	#NULL!	#NULL!	#NULL!	#NULL!	#NULL!	#NULL!	#NULL!	#NULL!	#NULL!	#NULL!	#NULL!	#NULL!	#NULL!	#NULL!	#NULL!	#NULL!	#NULL!	#NULL!
43	6.69041	1	28.2968	1	#NULL!	#NULL!	2	61	#NULL!	#NULL!	#NULL!	#NULL!	#NULL!	3	#NULL!	#NULL!	#NULL!	#NULL!	#NULL!	#NULL!	#NULL!	#NULL!	#NULL!	#NULL!	#NULL!	#NULL!	#NULL!	#NULL!	#NULL!	#NULL!	#NULL!	#NULL!	#NULL!	#NULL!	#NULL!	#NULL!	#NULL!	#NULL!	#NULL!	#NULL!	#NULL!	#NULL!	#NULL!	#NULL!	#NULL!	#NULL!	#NULL!	#NULL!	#NULL!
44	4.86848	0	79.5298	0	#NULL!	#NULL!	2	61	#NULL!	#NULL!	#NULL!	#NULL!	#NULL!	3	#NULL!	#NULL!	#NULL!	#NULL!	#NULL!	#NULL!	#NULL!	#NULL!	#NULL!	#NULL!	#NULL!	#NULL!	#NULL!	#NULL!	#NULL!	#NULL!	#NULL!	#NULL!	#NULL!	#NULL!	#NULL!	#NULL!	#NULL!	#NULL!	#NULL!	#NULL!	#NULL!	#NULL!	#NULL!	#NULL!	#NULL!	#NULL!	#NULL!	#NULL!	#NULL!
45	6.69041	1	28.2968	1	#NULL!	#NULL!	2	61	#NULL!	#NULL!	#NULL!	#NULL!	#NULL!	3	#NULL!	#NULL!	#NULL!	#NULL!	#NULL!	#NULL!	#NULL!	#NULL!	#NULL!	#NULL!	#NULL!	#NULL!	#NULL!	#NULL!	#NULL!	#NULL!	#NULL!	#NULL!	#NULL!	#NULL!	#NULL!	#NULL!	#NULL!	#NULL!	#NULL!	#NULL!	#NULL!	#NULL!	#NULL!	#NULL!	#NULL!	#NULL!	#NULL!	#NULL!	#NULL!
46	2.86848	0	79.5298	0	#NULL!	#NULL!	2	61	#NULL!	#NULL!	#NULL!	#NULL!	#NULL!	3	#NULL!	#NULL!	#NULL!	#NULL!	#NULL!	#NULL!	#NULL!	#NULL!	#NULL!	#NULL!	#NULL!	#NULL!	#NULL!	#NULL!	#NULL!	#NULL!	#NULL!	#NULL!	#NULL!	#NULL!	#NULL!	#NULL!	#NULL!	#NULL!	#NULL!	#NULL!	#NULL!	#NULL!	#NULL!	#NULL!	#NULL!	#NULL!	#NULL!	#NULL!	#NULL!
47	6.69041	1	28.2968	1	#NULL!	#NULL!	2	61	#NULL!	#NULL!	#NULL!	#NULL!	#NULL!	3	#NULL!	#NULL!	#NULL!	#NULL!	#NULL!	#NULL!	#NULL!	#NULL!	#NULL!	#NULL!	#NULL!	#NULL!	#NULL!	#NULL!	#NULL!	#NULL!	#NULL!	#NULL!	#NULL!	#NULL!	#NULL!	#NULL!	#NULL!	#NULL!	#NULL!	#NULL!	#NULL!	#NULL!	#NULL!	#NULL!	#NULL!	#NULL!	#NULL!	#NULL!	#NULL!
48	3.86848	0	79.5298	0	#NULL!	#NULL!	2	61	#NULL!	#NULL!	#NULL!	#NULL!	#NULL!	3	#NULL!	#NULL!	#NULL!	#NULL!	#NULL!	#NULL!	#NULL!	#NULL!	#NULL!	#NULL!	#NULL!	#NULL!	#NULL!	#NULL!	#NULL!	#NULL!	#NULL!	#NULL!	#NULL!	#NULL!	#NULL!	#NULL!	#NULL!	#NULL!	#NULL!	#NULL!	#NULL!	#NULL!	#NULL!	#NULL!	#NULL!	#NULL!	#NULL!	#NULL!	#NULL!
49	6.69041	1	28.2968	1	#NULL!	#NULL!	2	61	#NULL!	#NULL!	#NULL!	#NULL!	#NULL!	3	#NULL!	#NULL!	#NULL!	#NULL!	#NULL!	#NULL!	#NULL!	#NULL!	#NULL!	#NULL!	#NULL!	#NULL!	#NULL!	#NULL!	#NULL!	#NULL!	#NULL!	#NULL!	#NULL!	#NULL!	#NULL!	#NULL!	#NULL!	#NULL!	#NULL!	#NULL!	#NULL!	#NULL!	#NULL!	#NULL!	#NULL!	#NULL!	#NULL!	#NULL!	#NULL!
50	3.86848	0	79.5298	0	#NULL!	#NULL!	2	61	#NULL!	#NULL!	#NULL!	#NULL!	#NULL!	3	#NULL!	#NULL!	#NULL!	#NULL!	#NULL!	#NULL!	#NULL!	#NULL!	#NULL!	#NULL!	#NULL!	#NULL!	#NULL!	#NULL!	#NULL!	#NULL!	#NULL!	#NULL!	#NULL!	#NULL!	#NULL!	#NULL!	#NULL!	#NULL!	#NULL!	#NULL!	#NULL!	#NULL!	#NULL!	#NULL!	#NULL!	#NULL!	#NULL!	#NULL!	#NULL!
51	4.69041	0	28.2968	1	#NULL!	#NULL!	2	61	#NULL!	#NULL!	#NULL!	#NULL!	#NULL!	3	#NULL!	#NULL!	#NULL!	#NULL!	#NULL!	#NULL!	#NULL!	#NULL!	#NULL!	#NULL!	#NULL!	#NULL!	#NULL!	#NULL!	#NULL!	#NULL!	#NULL!	#NULL!	#NULL!	#NULL!	#NULL!	#NULL!	#NULL!	#NULL!	#NULL!	#NULL!	#NULL!	#NULL!	#NULL!	#NULL!	#NULL!	#NULL!	#NULL!	#NULL!	#NULL!
52	4.86848	0	79.5298	0	#NULL!	#NULL!	2	61	#NULL!	#NULL!	#NULL!	#NULL!	#NULL!	3	#NULL!	#NULL!	#NULL!	#NULL!	#NULL!	#NULL!	#NULL!	#NULL!	#NULL!	#NULL!	#NULL!	#NULL!	#NULL!	#NULL!	#NULL!	#NULL!	#NULL!	#NULL!	#NULL!	#NULL!	#NULL!	#NULL!	#NULL!	#NULL!	#NULL!	#NULL!	#NULL!	#NULL!	#NULL!	#NULL!	#NULL!	#NULL!	#NULL!	#NULL!	#NULL!
53	3.92557	0	77.8941	0	#NULL!	#NULL!	2	57	#NULL!	#NULL!	#NULL!	#NULL!	#NULL!	3	#NULL!	#NULL!	#NULL!	#NULL!	#NULL!	#NULL!	#NULL!	#NULL!	#NULL!	#NULL!	#NULL!	#NULL!	#NULL!	#NULL!	#NULL!	#NULL!	#NULL!	#NULL!	#NULL!	#NULL!	#NULL!	#NULL!	#NULL!	#NULL!	#NULL!	#NULL!	#NULL!	#NULL!	#NULL!	#NULL!	#NULL!	#NULL!	#NULL!	#NULL!	#NULL!
54	3.92557	0	67.8941	0	#NULL!	#NULL!	2	57	#NULL!	#NULL!	#NULL!	#NULL!	#NULL!	3	#NULL!	#NULL!	#NULL!	#NULL!	#NULL!	#NULL!	#NULL!	#NULL!	#NULL!	#NULL!	#NULL!	#NULL!	#NULL!	#NULL!	#NULL!	#NULL!	#NULL!	#NULL!	#NULL!	#NULL!	#NULL!	#NULL!	#NULL!	#NULL!	#NULL!	#NULL!	#NULL!	#NULL!	#NULL!	#NULL!	#NULL!	#NULL!	#NULL!	#NULL!	#NULL!
55	3.92557	0	67.8941	0	#NULL!	#NULL!	2	57	#NULL!	#NULL!	#NULL!	#NULL!	#NULL!	3	#NULL!	#NULL!	#NULL!	#NULL!	#NULL!	#NULL!	#NULL!	#NULL!	#NULL!	#NULL!	#NULL!	#NULL!	#NULL!	#NULL!	#NULL!	#NULL!	#NULL!	#NULL!	#NULL!	#NULL!	#NULL!	#NULL!	#NULL!	#NULL!	#NULL!	#NULL!	#NULL!	#NULL!	#NULL!	#NULL!	#NULL!	#NULL!	#NULL!	#NULL!	#NULL!
56	3.92557	0	117.894	0	#NULL!	#NULL!	2	57	#NULL!	#NULL!	#NULL!	#NULL!	#NULL!	3	#NULL!	#NULL!	#NULL!	#NULL!	#NULL!	#NULL!	#NULL!	#NULL!	#NULL!	#NULL!	#NULL!	#NULL!	#NULL!	#NULL!	#NULL!	#NULL!	#NULL!	#NULL!	#NULL!	#NULL!	#NULL!	#NULL!	#NULL!	#NULL!	#NULL!	#NULL!	#NULL!	#NULL!	#NULL!	#NULL!	#NULL!	#NULL!	#NULL!	#NULL!	#NULL!
57	3.92557	0	87.8941	0	#NULL!	#NULL!	2	57	#NULL!	#NULL!	#NULL!	#NULL!	#NULL!	3	#NULL!	#NULL!	#NULL!	#NULL!	#NULL!	#NULL!	#NULL!	#NULL!	#NULL!	#NULL!	#NULL!	#NULL!	#NULL!	#NULL!	#NULL!	#NULL!	#NULL!	#NULL!	#NULL!	#NULL!	#NULL!	#NULL!	#NULL!	#NULL!	#NULL!	#NULL!	#NULL!	#NULL!	#NULL!	#NULL!	#NULL!	#NULL!	#NULL!	#NULL!	#NULL!
58	3.92557	0	87.8941	0	#NULL!	#NULL!	2	57	#NULL!	#NULL!	#NULL!	#NULL!	#NULL!	3	#NULL!	#NULL!	#NULL!	#NULL!	#NULL!	#NULL!	#NULL!	#NULL!	#NULL!	#NULL!	#NULL!	#NULL!	#NULL!	#NULL!	#NULL!	#NULL!	#NULL!	#NULL!	#NULL!	#NULL!	#NULL!	#NULL!	#NULL!	#NULL!	#NULL!	#NULL!	#NULL!	#NULL!	#NULL!	#NULL!	#NULL!	#NULL!	#NULL!	#NULL!	#NULL!
59	3.92557	0	107.894	0	#NULL!	#NULL!	2	57	#NULL!	#NULL!	#NULL!	#NULL!	#NULL!	3	#NULL!	#NULL!	#NULL!	#NULL!	#NULL!	#NULL!	#NULL!	#NULL!	#NULL!	#NULL!	#NULL!	#NULL!	#NULL!	#NULL!	#NULL!	#NULL!	#NULL!	#NULL!	#NULL!	#NULL!	#NULL!	#NULL!	#NULL!	#NULL!	#NULL!	#NULL!	#NULL!	#NULL!	#NULL!	#NULL!	#NULL!	#NULL!	#NULL!	#NULL!	#NULL!
60	3.92557	0	97.8941	0	#NULL!	#NULL!	2	57	#NULL!	#NULL!	#NULL!	#NULL!	#NULL!	3	#NULL!	#NULL!	#NULL!	#NULL!	#NULL!	#NULL!	#NULL!	#NULL!	#NULL!	#NULL!	#NULL!	#NULL!	#NULL!	#NULL!	#NULL!	#NULL!	#NULL!	#NULL!	#NULL!	#NULL!	#NULL!	#NULL!	#NULL!	#NULL!	#NULL!	#NULL!	#NULL!	#NULL!	#NULL!	#NULL!	#NULL!	#NULL!	#NULL!	#NULL!	#NULL!
61	3.92557	0	117.894	0	#NULL!	#NULL!	2	57	#NULL!	#NULL!	#NULL!	#NULL!	#NULL!	3	#NULL!	#NULL!	#NULL!	#NULL!	#NULL!	#NULL!	#NULL!	#NULL!	#NULL!	#NULL!	#NULL!	#NULL!	#NULL!	#NULL!	#NULL!	#NULL!	#NULL!	#NULL!	#NULL!	#NULL!	#NULL!	#NULL!	#NULL!	#NULL!	#NULL!	#NULL!	#NULL!	#NULL!	#NULL!	#NULL!	#NULL!	#NULL!	#NULL!	#NULL!	#NULL!
62	4.91874	0	22.5138	1	#NULL!	#NULL!	2	56	#NULL!	#NULL!	#NULL!	#NULL!	#NULL!	3	#NULL!	#NULL!	#NULL!	#NULL!	#NULL!	#NULL!	#NULL!	#NULL!	#NULL!	#NULL!	#NULL!	#NULL!	#NULL!	#NULL!	#NULL!	#NULL!	#NULL!	#NULL!	#NULL!	#NULL!	#NULL!	#NULL!	#NULL!	#NULL!	#NULL!	#NULL!	#NULL!	#NULL!	#NULL!	#NULL!	#NULL!	#NULL!	#NULL!	#NULL!	#NULL!
63	4.91874	0	22.5138	1	#NULL!	#NULL!	2	56	#NULL!	#NULL!	#NULL!	#NULL!	#NULL!	3	#NULL!	#NULL!	#NULL!	#NULL!	#NULL!	#NULL!	#NULL!	#NULL!	#NULL!	#NULL!	#NULL!	#NULL!	#NULL!	#NULL!	#NULL!	#NULL!	#NULL!	#NULL!	#NULL!	#NULL!	#NULL!	#NULL!	#NULL!	#NULL!	#NULL!	#NULL!	#NULL!	#NULL!	#NULL!	#NULL!	#NULL!	#NULL!	#NULL!	#NULL!	#NULL!
64	2.91874	0	22.5138	1	#NULL!	#NULL!	2	56	#NULL!	#NULL!	#NULL!	#NULL!	#NULL!	3	#NULL!	#NULL!	#NULL!	#NULL!	#NULL!	#NULL!	#NULL!	#NULL!	#NULL!	#NULL!	#NULL!	#NULL!	#NULL!	#NULL!	#NULL!	#NULL!	#NULL!	#NULL!	#NULL!	#NULL!	#NULL!	#NULL!	#NULL!	#NULL!	#NULL!	#NULL!	#NULL!	#NULL!	#NULL!	#NULL!	#NULL!	#NULL!	#NULL!	#NULL!	#NULL!
65	4.91874	0	22.5138	1	#NULL!	#NULL!	2	56	#NULL!	#NULL!	#NULL!	#NULL!	#NULL!	3	#NULL!	#NULL!	#NULL!	#NULL!	#NULL!	#NULL!	#NULL!	#NULL!	#NULL!	#NULL!	#NULL!	#NULL!	#NULL!	#NULL!	#NULL!	#NULL!	#NULL!	#NULL!	#NULL!	#NULL!	#NULL!	#NULL!	#NULL!	#NULL!	#NULL!	#NULL!	#NULL!	#NULL!	#NULL!	#NULL!	#NULL!	#NULL!	#NULL!	#NULL!	#NULL!
66	3.91874	0	22.5138	1	#NULL!	#NULL!	2	56	#NULL!	#NULL!	#NULL!	#NULL!	#NULL!	3	#NULL!	#NULL!	#NULL!	#NULL!	#NULL!	#NULL!	#NULL!	#NULL!	#NULL!	#NULL!	#NULL!	#NULL!	#NULL!	#NULL!	#NULL!	#NULL!	#NULL!	#NULL!	#NULL!	#NULL!	#NULL!	#NULL!	#NULL!	#NULL!	#NULL!	#NULL!	#NULL!	#NULL!	#NULL!	#NULL!	#NULL!	#NULL!	#NULL!	#NULL!	#NULL!
67	4.91874	0	22.5138	1	#NULL!	#NULL!	2	56	#NULL!	#NULL!	#NULL!	#NULL!	#NULL!	3	#NULL!	#NULL!	#NULL!	#NULL!	#NULL!	#NULL!	#NULL!	#NULL!	#NULL!	#NULL!	#NULL!	#NULL!	#NULL!	#NULL!	#NULL!	#NULL!	#NULL!	#NULL!	#NULL!	#NULL!	#NULL!	#NULL!	#NULL!	#NULL!	#NULL!	#NULL!	#NULL!	#NULL!	#NULL!	#NULL!	#NULL!	#NULL!	#NULL!	#NULL!	#NULL!
68	4.91874	0	22.5138	1	#NULL!	#NULL!	2	56	#NULL!	#NULL!	#NULL!	#NULL!	#NULL!	3	#NULL!	#NULL!	#NULL!	#NULL!	#NULL!	#NULL!	#NULL!	#NULL!	#NULL!	#NULL!	#NULL!	#NULL!	#NULL!	#NULL!	#NULL!	#NULL!	#NULL!	#NULL!	#NULL!	#NULL!	#NULL!	#NULL!	#NULL!	#NULL!	#NULL!	#NULL!	#NULL!	#NULL!	#NULL!	#NULL!	#NULL!	#NULL!	#NULL!	#NULL!	#NULL!
69	4.91874	0	22.5138	1	#NULL!	#NULL!	2	56	#NULL!	#NULL!	#NULL!	#NULL!	#NULL!	3	#NULL!	#NULL!	#NULL!	#NULL!	#NULL!	#NULL!	#NULL!	#NULL!	#NULL!	#NULL!	#NULL!	#NULL!	#NULL!	#NULL!	#NULL!	#NULL!	#NULL!	#NULL!	#NULL!	#NULL!	#NULL!	#NULL!	#NULL!	#NULL!	#NULL!	#NULL!	#NULL!	#NULL!	#NULL!	#NULL!	#NULL!	#NULL!	#NULL!	#NULL!	#NULL!
70	4.91874	0	22.5138	1	#NULL!	#NULL!	2	56	#NULL!	#NULL!	#NULL!	#NULL!	#NULL!	3	#NULL!	#NULL!	#NULL!	#NULL!	#NULL!	#NULL!	#NULL!	#NULL!	#NULL!	#NULL!	#NULL!	#NULL!	#NULL!	#NULL!	#NULL!	#NULL!	#NULL!	#NULL!	#NULL!	#NULL!	#NULL!	#NULL!	#NULL!	#NULL!	#NULL!	#NULL!	#NULL!	#NULL!	#NULL!	#NULL!	#NULL!	#NULL!	#NULL!	#NULL!	#NULL!
71	4.91874	0	22.5138	1	#NULL!	#NULL!	2	56	#NULL!	#NULL!	#NULL!	#NULL!	#NULL!	3	#NULL!	#NULL!	#NULL!	#NULL!	#NULL!	#NULL!	#NULL!	#NULL!	#NULL!	#NULL!	#NULL!	#NULL!	#NULL!	#NULL!	#NULL!	#NULL!	#NULL!	#NULL!	#NULL!	#NULL!	#NULL!	#NULL!	#NULL!	#NULL!	#NULL!	#NULL!	#NULL!	#NULL!	#NULL!	#NULL!	#NULL!	#NULL!	#NULL!	#NULL!	#NULL!
72	4.91874	0	22.5138	1	#NULL!	#NULL!	2	56	#NULL!	#NULL!	#NULL!	#NULL!	#NULL!	3	#NULL!	#NULL!	#NULL!	#NULL!	#NULL!	#NULL!	#NULL!	#NULL!	#NULL!	#NULL!	#NULL!	#NULL!	#NULL!	#NULL!	#NULL!	#NULL!	#NULL!	#NULL!	#NULL!	#NULL!	#NULL!	#NULL!	#NULL!	#NULL!	#NULL!	#NULL!	#NULL!	#NULL!	#NULL!	#NULL!	#NULL!	#NULL!	#NULL!	#NULL!	#NULL!
73	4.91874	0	22.5138	1	#NULL!	#NULL!	2	56	#NULL!	#NULL!	#NULL!	#NULL!	#NULL!	3	#NULL!	#NULL!	#NULL!	#NULL!	#NULL!	#NULL!	#NULL!	#NULL!	#NULL!	#NULL!	#NULL!	#NULL!	#NULL!	#NULL!	#NULL!	#NULL!	#NULL!	#NULL!	#NULL!	#NULL!	#NULL!	#NULL!	#NULL!	#NULL!	#NULL!	#NULL!	#NULL!	#NULL!	#NULL!	#NULL!	#NULL!	#NULL!	#NULL!	#NULL!	#NULL!
74	5.89085	1	23.7613	1	#NULL!	#NULL!	2	55	#NULL!	#NULL!	#NULL!	#NULL!	#NULL!	3	#NULL!	#NULL!	#NULL!	#NULL!	#NULL!	#NULL!	#NULL!	#NULL!	#NULL!	#NULL!	#NULL!	#NULL!	#NULL!	#NULL!	#NULL!	#NULL!	#NULL!	#NULL!	#NULL!	#NULL!	#NULL!	#NULL!	#NULL!	#NULL!	#NULL!	#NULL!	#NULL!	#NULL!	#NULL!	#NULL!	#NULL!	#NULL!	#NULL!	#NULL!	#NULL!
75	4.54972	0	25.2693	1	#NULL!	#NULL!	2	55	#NULL!	#NULL!	#NULL!	#NULL!	#NULL!	3	#NULL!	#NULL!	#NULL!	#NULL!	#NULL!	#NULL!	#NULL!	#NULL!	#NULL!	#NULL!	#NULL!	#NULL!	#NULL!	#NULL!	#NULL!	#NULL!	#NULL!	#NULL!	#NULL!	#NULL!	#NULL!	#NULL!	#NULL!	#NULL!	#NULL!	#NULL!	#NULL!	#NULL!	#NULL!	#NULL!	#NULL!	#NULL!	#NULL!	#NULL!	#NULL!
76	5.89085	1	23.7613	1	#NULL!	#NULL!	2	55	#NULL!	#NULL!	#NULL!	#NULL!	#NULL!	3	#NULL!	#NULL!	#NULL!	#NULL!	#NULL!	#NULL!	#NULL!	#NULL!	#NULL!	#NULL!	#NULL!	#NULL!	#NULL!	#NULL!	#NULL!	#NULL!	#NULL!	#NULL!	#NULL!	#NULL!	#NULL!	#NULL!	#NULL!	#NULL!	#NULL!	#NULL!	#NULL!	#NULL!	#NULL!	#NULL!	#NULL!	#NULL!	#NULL!	#NULL!	#NULL!
77	7.54972	1	25.2693	1	#NULL!	#NULL!	2	55	#NULL!	#NULL!	#NULL!	#NULL!	#NULL!	3	#NULL!	#NULL!	#NULL!	#NULL!	#NULL!	#NULL!	#NULL!	#NULL!	#NULL!	#NULL!	#NULL!	#NULL!	#NULL!	#NULL!	#NULL!	#NULL!	#NULL!	#NULL!	#NULL!	#NULL!	#NULL!	#NULL!	#NULL!	#NULL!	#NULL!	#NULL!	#NULL!	#NULL!	#NULL!	#NULL!	#NULL!	#NULL!	#NULL!	#NULL!	#NULL!
78	5.89085	1	23.7613	1	#NULL!	#NULL!	2	55	#NULL!	#NULL!	#NULL!	#NULL!	#NULL!	3	#NULL!	#NULL!	#NULL!	#NULL!	#NULL!	#NULL!	#NULL!	#NULL!	#NULL!	#NULL!	#NULL!	#NULL!	#NULL!	#NULL!	#NULL!	#NULL!	#NULL!	#NULL!	#NULL!	#NULL!	#NULL!	#NULL!	#NULL!	#NULL!	#NULL!	#NULL!	#NULL!	#NULL!	#NULL!	#NULL!	#NULL!	#NULL!	#NULL!	#NULL!	#NULL!
79	2.54972	0	25.2693	1	#NULL!	#NULL!	2	55	#NULL!	#NULL!	#NULL!	#NULL!	#NULL!	3	#NULL!	#NULL!	#NULL!	#NULL!	#NULL!	#NULL!	#NULL!	#NULL!	#NULL!	#NULL!	#NULL!	#NULL!	#NULL!	#NULL!	#NULL!	#NULL!	#NULL!	#NULL!	#NULL!	#NULL!	#NULL!	#NULL!	#NULL!	#NULL!	#NULL!	#NULL!	#NULL!	#NULL!	#NULL!	#NULL!	#NULL!	#NULL!	#NULL!	#NULL!	#NULL!
80	6.18287	1	24.151	1	#NULL!	#NULL!	2	53	#NULL!	#NULL!	#NULL!	#NULL!	#NULL!	3	#NULL!	#NULL!	#NULL!	#NULL!	#NULL!	#NULL!	#NULL!	#NULL!	#NULL!	#NULL!	#NULL!	#NULL!	#NULL!	#NULL!	#NULL!	#NULL!	#NULL!	#NULL!	#NULL!	#NULL!	#NULL!	#NULL!	#NULL!	#NULL!	#NULL!	#NULL!	#NULL!	#NULL!	#NULL!	#NULL!	#NULL!	#NULL!	#NULL!	#NULL!	#NULL!
81	6.18287	1	24.151	1	#NULL!	#NULL!	2	53	#NULL!	#NULL!	#NULL!	#NULL!	#NULL!	3	#NULL!	#NULL!	#NULL!	#NULL!	#NULL!	#NULL!	#NULL!	#NULL!	#NULL!	#NULL!	#NULL!	#NULL!	#NULL!	#NULL!	#NULL!	#NULL!	#NULL!	#NULL!	#NULL!	#NULL!	#NULL!	#NULL!	#NULL!	#NULL!	#NULL!	#NULL!	#NULL!	#NULL!	#NULL!	#NULL!	#NULL!	#NULL!	#NULL!	#NULL!	#NULL!
82	3.18287	0	24.151	1	#NULL!	#NULL!	2	53	#NULL!	#NULL!	#NULL!	#NULL!	#NULL!	3	#NULL!	#NULL!	#NULL!	#NULL!	#NULL!	#NULL!	#NULL!	#NULL!	#NULL!	#NULL!	#NULL!	#NULL!	#NULL!	#NULL!	#NULL!	#NULL!	#NULL!	#NULL!	#NULL!	#NULL!	#NULL!	#NULL!	#NULL!	#NULL!	#NULL!	#NULL!	#NULL!	#NULL!	#NULL!	#NULL!	#NULL!	#NULL!	#NULL!	#NULL!	#NULL!
83	4.18287	0	24.151	1	#NULL!	#NULL!	2	53	#NULL!	#NULL!	#NULL!	#NULL!	#NULL!	3	#NULL!	#NULL!	#NULL!	#NULL!	#NULL!	#NULL!	#NULL!	#NULL!	#NULL!	#NULL!	#NULL!	#NULL!	#NULL!	#NULL!	#NULL!	#NULL!	#NULL!	#NULL!	#NULL!	#NULL!	#NULL!	#NULL!	#NULL!	#NULL!	#NULL!	#NULL!	#NULL!	#NULL!	#NULL!	#NULL!	#NULL!	#NULL!	#NULL!	#NULL!	#NULL!
84	6.18287	1	24.151	1	#NULL!	#NULL!	2	53	#NULL!	#NULL!	#NULL!	#NULL!	#NULL!	3	#NULL!	#NULL!	#NULL!	#NULL!	#NULL!	#NULL!	#NULL!	#NULL!	#NULL!	#NULL!	#NULL!	#NULL!	#NULL!	#NULL!	#NULL!	#NULL!	#NULL!	#NULL!	#NULL!	#NULL!	#NULL!	#NULL!	#NULL!	#NULL!	#NULL!	#NULL!	#NULL!	#NULL!	#NULL!	#NULL!	#NULL!	#NULL!	#NULL!	#NULL!	#NULL!
85	4.18287	0	24.151	1	#NULL!	#NULL!	2	53	#NULL!	#NULL!	#NULL!	#NULL!	#NULL!	3	#NULL!	#NULL!	#NULL!	#NULL!	#NULL!	#NULL!	#NULL!	#NULL!	#NULL!	#NULL!	#NULL!	#NULL!	#NULL!	#NULL!	#NULL!	#NULL!	#NULL!	#NULL!	#NULL!	#NULL!	#NULL!	#NULL!	#NULL!	#NULL!	#NULL!	#NULL!	#NULL!	#NULL!	#NULL!	#NULL!	#NULL!	#NULL!	#NULL!	#NULL!	#NULL!
86	6.18287	1	24.151	1	#NULL!	#NULL!	2	53	#NULL!	#NULL!	#NULL!	#NULL!	#NULL!	3	#NULL!	#NULL!	#NULL!	#NULL!	#NULL!	#NULL!	#NULL!	#NULL!	#NULL!	#NULL!	#NULL!	#NULL!	#NULL!	#NULL!	#NULL!	#NULL!	#NULL!	#NULL!	#NULL!	#NULL!	#NULL!	#NULL!	#NULL!	#NULL!	#NULL!	#NULL!	#NULL!	#NULL!	#NULL!	#NULL!	#NULL!	#NULL!	#NULL!	#NULL!	#NULL!
87	4.18287	0	24.151	1	#NULL!	#NULL!	2	53	#NULL!	#NULL!	#NULL!	#NULL!	#NULL!	3	#NULL!	#NULL!	#NULL!	#NULL!	#NULL!	#NULL!	#NULL!	#NULL!	#NULL!	#NULL!	#NULL!	#NULL!	#NULL!	#NULL!	#NULL!	#NULL!	#NULL!	#NULL!	#NULL!	#NULL!	#NULL!	#NULL!	#NULL!	#NULL!	#NULL!	#NULL!	#NULL!	#NULL!	#NULL!	#NULL!	#NULL!	#NULL!	#NULL!	#NULL!	#NULL!
88	6.18287	1	24.151	1	#NULL!	#NULL!	2	53	#NULL!	#NULL!	#NULL!	#NULL!	#NULL!	3	#NULL!	#NULL!	#NULL!	#NULL!	#NULL!	#NULL!	#NULL!	#NULL!	#NULL!	#NULL!	#NULL!	#NULL!	#NULL!	#NULL!	#NULL!	#NULL!	#NULL!	#NULL!	#NULL!	#NULL!	#NULL!	#NULL!	#NULL!	#NULL!	#NULL!	#NULL!	#NULL!	#NULL!	#NULL!	#NULL!	#NULL!	#NULL!	#NULL!	#NULL!	#NULL!
89	4.97727	0	39.7282	1	#NULL!	#NULL!	2	52	#NULL!	#NULL!	#NULL!	#NULL!	#NULL!	3	#NULL!	#NULL!	#NULL!	#NULL!	#NULL!	#NULL!	#NULL!	#NULL!	#NULL!	#NULL!	#NULL!	#NULL!	#NULL!	#NULL!	#NULL!	#NULL!	#NULL!	#NULL!	#NULL!	#NULL!	#NULL!	#NULL!	#NULL!	#NULL!	#NULL!	#NULL!	#NULL!	#NULL!	#NULL!	#NULL!	#NULL!	#NULL!	#NULL!	#NULL!	#NULL!
90	4.97727	0	49.7282	0	#NULL!	#NULL!	2	52	#NULL!	#NULL!	#NULL!	#NULL!	#NULL!	3	#NULL!	#NULL!	#NULL!	#NULL!	#NULL!	#NULL!	#NULL!	#NULL!	#NULL!	#NULL!	#NULL!	#NULL!	#NULL!	#NULL!	#NULL!	#NULL!	#NULL!	#NULL!	#NULL!	#NULL!	#NULL!	#NULL!	#NULL!	#NULL!	#NULL!	#NULL!	#NULL!	#NULL!	#NULL!	#NULL!	#NULL!	#NULL!	#NULL!	#NULL!	#NULL!
91	4.97727	0	69.7282	0	#NULL!	#NULL!	2	52	#NULL!	#NULL!	#NULL!	#NULL!	#NULL!	3	#NULL!	#NULL!	#NULL!	#NULL!	#NULL!	#NULL!	#NULL!	#NULL!	#NULL!	#NULL!	#NULL!	#NULL!	#NULL!	#NULL!	#NULL!	#NULL!	#NULL!	#NULL!	#NULL!	#NULL!	#NULL!	#NULL!	#NULL!	#NULL!	#NULL!	#NULL!	#NULL!	#NULL!	#NULL!	#NULL!	#NULL!	#NULL!	#NULL!	#NULL!	#NULL!
92	4.97727	0	49.7282	0	#NULL!	#NULL!	2	52	#NULL!	#NULL!	#NULL!	#NULL!	#NULL!	3	#NULL!	#NULL!	#NULL!	#NULL!	#NULL!	#NULL!	#NULL!	#NULL!	#NULL!	#NULL!	#NULL!	#NULL!	#NULL!	#NULL!	#NULL!	#NULL!	#NULL!	#NULL!	#NULL!	#NULL!	#NULL!	#NULL!	#NULL!	#NULL!	#NULL!	#NULL!	#NULL!	#NULL!	#NULL!	#NULL!	#NULL!	#NULL!	#NULL!	#NULL!	#NULL!
93	4.97727	0	109.728	0	#NULL!	#NULL!	2	52	#NULL!	#NULL!	#NULL!	#NULL!	#NULL!	3	#NULL!	#NULL!	#NULL!	#NULL!	#NULL!	#NULL!	#NULL!	#NULL!	#NULL!	#NULL!	#NULL!	#NULL!	#NULL!	#NULL!	#NULL!	#NULL!	#NULL!	#NULL!	#NULL!	#NULL!	#NULL!	#NULL!	#NULL!	#NULL!	#NULL!	#NULL!	#NULL!	#NULL!	#NULL!	#NULL!	#NULL!	#NULL!	#NULL!	#NULL!	#NULL!
94	4.97727	0	19.7282	1	#NULL!	#NULL!	2	52	#NULL!	#NULL!	#NULL!	#NULL!	#NULL!	3	#NULL!	#NULL!	#NULL!	#NULL!	#NULL!	#NULL!	#NULL!	#NULL!	#NULL!	#NULL!	#NULL!	#NULL!	#NULL!	#NULL!	#NULL!	#NULL!	#NULL!	#NULL!	#NULL!	#NULL!	#NULL!	#NULL!	#NULL!	#NULL!	#NULL!	#NULL!	#NULL!	#NULL!	#NULL!	#NULL!	#NULL!	#NULL!	#NULL!	#NULL!	#NULL!
95	4.13185	0	119.5	0	#NULL!	#NULL!	2	47	#NULL!	#NULL!	#NULL!	#NULL!	#NULL!	3	#NULL!	#NULL!	#NULL!	#NULL!	#NULL!	#NULL!	#NULL!	#NULL!	#NULL!	#NULL!	#NULL!	#NULL!	#NULL!	#NULL!	#NULL!	#NULL!	#NULL!	#NULL!	#NULL!	#NULL!	#NULL!	#NULL!	#NULL!	#NULL!	#NULL!	#NULL!	#NULL!	#NULL!	#NULL!	#NULL!	#NULL!	#NULL!	#NULL!	#NULL!	#NULL!
96	5.15892	1	39.7567	1	#NULL!	#NULL!	2	47	#NULL!	#NULL!	#NULL!	#NULL!	#NULL!	3	#NULL!	#NULL!	#NULL!	#NULL!	#NULL!	#NULL!	#NULL!	#NULL!	#NULL!	#NULL!	#NULL!	#NULL!	#NULL!	#NULL!	#NULL!	#NULL!	#NULL!	#NULL!	#NULL!	#NULL!	#NULL!	#NULL!	#NULL!	#NULL!	#NULL!	#NULL!	#NULL!	#NULL!	#NULL!	#NULL!	#NULL!	#NULL!	#NULL!	#NULL!	#NULL!
97	4.13185	0	79.5002	0	#NULL!	#NULL!	2	47	#NULL!	#NULL!	#NULL!	#NULL!	#NULL!	3	#NULL!	#NULL!	#NULL!	#NULL!	#NULL!	#NULL!	#NULL!	#NULL!	#NULL!	#NULL!	#NULL!	#NULL!	#NULL!	#NULL!	#NULL!	#NULL!	#NULL!	#NULL!	#NULL!	#NULL!	#NULL!	#NULL!	#NULL!	#NULL!	#NULL!	#NULL!	#NULL!	#NULL!	#NULL!	#NULL!	#NULL!	#NULL!	#NULL!	#NULL!	#NULL!
98	4.13185	0	19.5002	1	#NULL!	#NULL!	2	47	#NULL!	#NULL!	#NULL!	#NULL!	#NULL!	3	#NULL!	#NULL!	#NULL!	#NULL!	#NULL!	#NULL!	#NULL!	#NULL!	#NULL!	#NULL!	#NULL!	#NULL!	#NULL!	#NULL!	#NULL!	#NULL!	#NULL!	#NULL!	#NULL!	#NULL!	#NULL!	#NULL!	#NULL!	#NULL!	#NULL!	#NULL!	#NULL!	#NULL!	#NULL!	#NULL!	#NULL!	#NULL!	#NULL!	#NULL!	#NULL!
99	4.62776	0	20.9357	1	#NULL!	#NULL!	2	46	#NULL!	#NULL!	#NULL!	#NULL!	#NULL!	3	#NULL!	#NULL!	#NULL!	#NULL!	#NULL!	#NULL!	#NULL!	#NULL!	#NULL!	#NULL!	#NULL!	#NULL!	#NULL!	#NULL!	#NULL!	#NULL!	#NULL!	#NULL!	#NULL!	#NULL!	#NULL!	#NULL!	#NULL!	#NULL!	#NULL!	#NULL!	#NULL!	#NULL!	#NULL!	#NULL!	#NULL!	#NULL!	#NULL!	#NULL!	#NULL!
100	4.62776	0	20.9357	1	#NULL!	#NULL!	2	46	#NULL!	#NULL!	#NULL!	#NULL!	#NULL!	3	#NULL!	#NULL!	#NULL!	#NULL!	#NULL!	#NULL!	#NULL!	#NULL!	#NULL!	#NULL!	#NULL!	#NULL!	#NULL!	#NULL!	#NULL!	#NULL!	#NULL!	#NULL!	#NULL!	#NULL!	#NULL!	#NULL!	#NULL!	#NULL!	#NULL!	#NULL!	#NULL!	#NULL!	#NULL!	#NULL!	#NULL!	#NULL!	#NULL!	#NULL!	#NULL!
101	3.94374	0	65.8859	0	#NULL!	#NULL!	2	45	#NULL!	#NULL!	#NULL!	#NULL!	#NULL!	3	#NULL!	#NULL!	#NULL!	#NULL!	#NULL!	#NULL!	#NULL!	#NULL!	#NULL!	#NULL!	#NULL!	#NULL!	#NULL!	#NULL!	#NULL!	#NULL!	#NULL!	#NULL!	#NULL!	#NULL!	#NULL!	#NULL!	#NULL!	#NULL!	#NULL!	#NULL!	#NULL!	#NULL!	#NULL!	#NULL!	#NULL!	#NULL!	#NULL!	#NULL!	#NULL!
102	4.94374	0	65.8859	0	#NULL!	#NULL!	2	45	#NULL!	#NULL!	#NULL!	#NULL!	#NULL!	3	#NULL!	#NULL!	#NULL!	#NULL!	#NULL!	#NULL!	#NULL!	#NULL!	#NULL!	#NULL!	#NULL!	#NULL!	#NULL!	#NULL!	#NULL!	#NULL!	#NULL!	#NULL!	#NULL!	#NULL!	#NULL!	#NULL!	#NULL!	#NULL!	#NULL!	#NULL!	#NULL!	#NULL!	#NULL!	#NULL!	#NULL!	#NULL!	#NULL!	#NULL!	#NULL!
103	4.86562	0	89.1594	0	#NULL!	#NULL!	2	44	#NULL!	#NULL!	#NULL!	#NULL!	#NULL!	3	#NULL!	#NULL!	#NULL!	#NULL!	#NULL!	#NULL!	#NULL!	#NULL!	#NULL!	#NULL!	#NULL!	#NULL!	#NULL!	#NULL!	#NULL!	#NULL!	#NULL!	#NULL!	#NULL!	#NULL!	#NULL!	#NULL!	#NULL!	#NULL!	#NULL!	#NULL!	#NULL!	#NULL!	#NULL!	#NULL!	#NULL!	#NULL!	#NULL!	#NULL!	#NULL!
104	4.86562	0	69.1594	0	#NULL!	#NULL!	2	44	#NULL!	#NULL!	#NULL!	#NULL!	#NULL!	3	#NULL!	#NULL!	#NULL!	#NULL!	#NULL!	#NULL!	#NULL!	#NULL!	#NULL!	#NULL!	#NULL!	#NULL!	#NULL!	#NULL!	#NULL!	#NULL!	#NULL!	#NULL!	#NULL!	#NULL!	#NULL!	#NULL!	#NULL!	#NULL!	#NULL!	#NULL!	#NULL!	#NULL!	#NULL!	#NULL!	#NULL!	#NULL!	#NULL!	#NULL!	#NULL!
105	6.19394	1	26.8948	1	#NULL!	#NULL!	2	41	#NULL!	#NULL!	#NULL!	#NULL!	#NULL!	3	#NULL!	#NULL!	#NULL!	#NULL!	#NULL!	#NULL!	#NULL!	#NULL!	#NULL!	#NULL!	#NULL!	#NULL!	#NULL!	#NULL!	#NULL!	#NULL!	#NULL!	#NULL!	#NULL!	#NULL!	#NULL!	#NULL!	#NULL!	#NULL!	#NULL!	#NULL!	#NULL!	#NULL!	#NULL!	#NULL!	#NULL!	#NULL!	#NULL!	#NULL!	#NULL!
106	4.46501	0	23.7314	1	#NULL!	#NULL!	2	39	#NULL!	#NULL!	#NULL!	#NULL!	#NULL!	3	#NULL!	#NULL!	#NULL!	#NULL!	#NULL!	#NULL!	#NULL!	#NULL!	#NULL!	#NULL!	#NULL!	#NULL!	#NULL!	#NULL!	#NULL!	#NULL!	#NULL!	#NULL!	#NULL!	#NULL!	#NULL!	#NULL!	#NULL!	#NULL!	#NULL!	#NULL!	#NULL!	#NULL!	#NULL!	#NULL!	#NULL!	#NULL!	#NULL!	#NULL!	#NULL!
107	4.71212	0	22.6614	1	#NULL!	#NULL!	2	37	#NULL!	#NULL!	#NULL!	#NULL!	#NULL!	3	#NULL!	#NULL!	#NULL!	#NULL!	#NULL!	#NULL!	#NULL!	#NULL!	#NULL!	#NULL!	#NULL!	#NULL!	#NULL!	#NULL!	#NULL!	#NULL!	#NULL!	#NULL!	#NULL!	#NULL!	#NULL!	#NULL!	#NULL!	#NULL!	#NULL!	#NULL!	#NULL!	#NULL!	#NULL!	#NULL!	#NULL!	#NULL!	#NULL!	#NULL!	#NULL!
108	5.80868	1	25.7265	1	#NULL!	#NULL!	2	36	#NULL!	#NULL!	#NULL!	#NULL!	#NULL!	3	#NULL!	#NULL!	#NULL!	#NULL!	#NULL!	#NULL!	#NULL!	#NULL!	#NULL!	#NULL!	#NULL!	#NULL!	#NULL!	#NULL!	#NULL!	#NULL!	#NULL!	#NULL!	#NULL!	#NULL!	#NULL!	#NULL!	#NULL!	#NULL!	#NULL!	#NULL!	#NULL!	#NULL!	#NULL!	#NULL!	#NULL!	#NULL!	#NULL!	#NULL!	#NULL!
109	5.05728	0	20.5312	1	#NULL!	#NULL!	2	35	#NULL!	#NULL!	#NULL!	#NULL!	#NULL!	3	#NULL!	#NULL!	#NULL!	#NULL!	#NULL!	#NULL!	#NULL!	#NULL!	#NULL!	#NULL!	#NULL!	#NULL!	#NULL!	#NULL!	#NULL!	#NULL!	#NULL!	#NULL!	#NULL!	#NULL!	#NULL!	#NULL!	#NULL!	#NULL!	#NULL!	#NULL!	#NULL!	#NULL!	#NULL!	#NULL!	#NULL!	#NULL!	#NULL!	#NULL!	#NULL!
110	3.28561	0	26.2166	1	#NULL!	#NULL!	2	29	#NULL!	#NULL!	#NULL!	#NULL!	#NULL!	3	#NULL!	#NULL!	#NULL!	#NULL!	#NULL!	#NULL!	#NULL!	#NULL!	#NULL!	#NULL!	#NULL!	#NULL!	#NULL!	#NULL!	#NULL!	#NULL!	#NULL!	#NULL!	#NULL!	#NULL!	#NULL!	#NULL!	#NULL!	#NULL!	#NULL!	#NULL!	#NULL!	#NULL!	#NULL!	#NULL!	#NULL!	#NULL!	#NULL!	#NULL!	#NULL!
111	4.76496	0	22.4254	1	#NULL!	#NULL!	2	22	#NULL!	#NULL!	#NULL!	#NULL!	#NULL!	3	#NULL!	#NULL!	#NULL!	#NULL!	#NULL!	#NULL!	#NULL!	#NULL!	#NULL!	#NULL!	#NULL!	#NULL!	#NULL!	#NULL!	#NULL!	#NULL!	#NULL!	#NULL!	#NULL!	#NULL!	#NULL!	#NULL!	#NULL!	#NULL!	#NULL!	#NULL!	#NULL!	#NULL!	#NULL!	#NULL!	#NULL!	#NULL!	#NULL!	#NULL!	#NULL!
112	4.43361	0	20.7043	1	#NULL!	#NULL!	1	88	#NULL!	#NULL!	#NULL!	#NULL!	#NULL!	3	#NULL!	#NULL!	#NULL!	#NULL!	#NULL!	#NULL!	#NULL!	#NULL!	#NULL!	#NULL!	#NULL!	#NULL!	#NULL!	#NULL!	#NULL!	#NULL!	#NULL!	#NULL!	#NULL!	#NULL!	#NULL!	#NULL!	#NULL!	#NULL!	#NULL!	#NULL!	#NULL!	#NULL!	#NULL!	#NULL!	#NULL!	#NULL!	#NULL!	#NULL!	#NULL!
113	5.12143	0	21.8967	1	#NULL!	#NULL!	1	70	#NULL!	#NULL!	#NULL!	#NULL!	#NULL!	3	#NULL!	#NULL!	#NULL!	#NULL!	#NULL!	#NULL!	#NULL!	#NULL!	#NULL!	#NULL!	#NULL!	#NULL!	#NULL!	#NULL!	#NULL!	#NULL!	#NULL!	#NULL!	#NULL!	#NULL!	#NULL!	#NULL!	#NULL!	#NULL!	#NULL!	#NULL!	#NULL!	#NULL!	#NULL!	#NULL!	#NULL!	#NULL!	#NULL!	#NULL!	#NULL!
114	5.12143	0	21.8967	1	#NULL!	#NULL!	1	70	#NULL!	#NULL!	#NULL!	#NULL!	#NULL!	3	#NULL!	#NULL!	#NULL!	#NULL!	#NULL!	#NULL!	#NULL!	#NULL!	#NULL!	#NULL!	#NULL!	#NULL!	#NULL!	#NULL!	#NULL!	#NULL!	#NULL!	#NULL!	#NULL!	#NULL!	#NULL!	#NULL!	#NULL!	#NULL!	#NULL!	#NULL!	#NULL!	#NULL!	#NULL!	#NULL!	#NULL!	#NULL!	#NULL!	#NULL!	#NULL!
115	4.61197	0	29.56	1	#NULL!	#NULL!	1	65	#NULL!	#NULL!	#NULL!	#NULL!	#NULL!	3	#NULL!	#NULL!	#NULL!	#NULL!	#NULL!	#NULL!	#NULL!	#NULL!	#NULL!	#NULL!	#NULL!	#NULL!	#NULL!	#NULL!	#NULL!	#NULL!	#NULL!	#NULL!	#NULL!	#NULL!	#NULL!	#NULL!	#NULL!	#NULL!	#NULL!	#NULL!	#NULL!	#NULL!	#NULL!	#NULL!	#NULL!	#NULL!	#NULL!	#NULL!	#NULL!
116	4.61197	0	29.56	1	#NULL!	#NULL!	1	65	#NULL!	#NULL!	#NULL!	#NULL!	#NULL!	3	#NULL!	#NULL!	#NULL!	#NULL!	#NULL!	#NULL!	#NULL!	#NULL!	#NULL!	#NULL!	#NULL!	#NULL!	#NULL!	#NULL!	#NULL!	#NULL!	#NULL!	#NULL!	#NULL!	#NULL!	#NULL!	#NULL!	#NULL!	#NULL!	#NULL!	#NULL!	#NULL!	#NULL!	#NULL!	#NULL!	#NULL!	#NULL!	#NULL!	#NULL!	#NULL!
117	3.70727	0	28.958	1	#NULL!	#NULL!	1	63	#NULL!	#NULL!	#NULL!	#NULL!	#NULL!	3	#NULL!	#NULL!	#NULL!	#NULL!	#NULL!	#NULL!	#NULL!	#NULL!	#NULL!	#NULL!	#NULL!	#NULL!	#NULL!	#NULL!	#NULL!	#NULL!	#NULL!	#NULL!	#NULL!	#NULL!	#NULL!	#NULL!	#NULL!	#NULL!	#NULL!	#NULL!	#NULL!	#NULL!	#NULL!	#NULL!	#NULL!	#NULL!	#NULL!	#NULL!	#NULL!
118	6.70727	1	28.958	1	#NULL!	#NULL!	1	63	#NULL!	#NULL!	#NULL!	#NULL!	#NULL!	3	#NULL!	#NULL!	#NULL!	#NULL!	#NULL!	#NULL!	#NULL!	#NULL!	#NULL!	#NULL!	#NULL!	#NULL!	#NULL!	#NULL!	#NULL!	#NULL!	#NULL!	#NULL!	#NULL!	#NULL!	#NULL!	#NULL!	#NULL!	#NULL!	#NULL!	#NULL!	#NULL!	#NULL!	#NULL!	#NULL!	#NULL!	#NULL!	#NULL!	#NULL!	#NULL!
119	4.05967	0	127.225	0	#NULL!	#NULL!	1	62	#NULL!	#NULL!	#NULL!	#NULL!	#NULL!	3	#NULL!	#NULL!	#NULL!	#NULL!	#NULL!	#NULL!	#NULL!	#NULL!	#NULL!	#NULL!	#NULL!	#NULL!	#NULL!	#NULL!	#NULL!	#NULL!	#NULL!	#NULL!	#NULL!	#NULL!	#NULL!	#NULL!	#NULL!	#NULL!	#NULL!	#NULL!	#NULL!	#NULL!	#NULL!	#NULL!	#NULL!	#NULL!	#NULL!	#NULL!	#NULL!
120	4.15774	0	78.3697	0	#NULL!	#NULL!	1	62	#NULL!	#NULL!	#NULL!	#NULL!	#NULL!	3	#NULL!	#NULL!	#NULL!	#NULL!	#NULL!	#NULL!	#NULL!	#NULL!	#NULL!	#NULL!	#NULL!	#NULL!	#NULL!	#NULL!	#NULL!	#NULL!	#NULL!	#NULL!	#NULL!	#NULL!	#NULL!	#NULL!	#NULL!	#NULL!	#NULL!	#NULL!	#NULL!	#NULL!	#NULL!	#NULL!	#NULL!	#NULL!	#NULL!	#NULL!	#NULL!
121	6.33246	1	37.5067	1	#NULL!	#NULL!	1	61	#NULL!	#NULL!	#NULL!	#NULL!	#NULL!	3	#NULL!	#NULL!	#NULL!	#NULL!	#NULL!	#NULL!	#NULL!	#NULL!	#NULL!	#NULL!	#NULL!	#NULL!	#NULL!	#NULL!	#NULL!	#NULL!	#NULL!	#NULL!	#NULL!	#NULL!	#NULL!	#NULL!	#NULL!	#NULL!	#NULL!	#NULL!	#NULL!	#NULL!	#NULL!	#NULL!	#NULL!	#NULL!	#NULL!	#NULL!	#NULL!
122	7.90874	1	37.336	1	#NULL!	#NULL!	1	61	#NULL!	#NULL!	#NULL!	#NULL!	#NULL!	3	#NULL!	#NULL!	#NULL!	#NULL!	#NULL!	#NULL!	#NULL!	#NULL!	#NULL!	#NULL!	#NULL!	#NULL!	#NULL!	#NULL!	#NULL!	#NULL!	#NULL!	#NULL!	#NULL!	#NULL!	#NULL!	#NULL!	#NULL!	#NULL!	#NULL!	#NULL!	#NULL!	#NULL!	#NULL!	#NULL!	#NULL!	#NULL!	#NULL!	#NULL!	#NULL!
123	3.11048	0	20.1574	1	#NULL!	#NULL!	1	61	#NULL!	#NULL!	#NULL!	#NULL!	#NULL!	3	#NULL!	#NULL!	#NULL!	#NULL!	#NULL!	#NULL!	#NULL!	#NULL!	#NULL!	#NULL!	#NULL!	#NULL!	#NULL!	#NULL!	#NULL!	#NULL!	#NULL!	#NULL!	#NULL!	#NULL!	#NULL!	#NULL!	#NULL!	#NULL!	#NULL!	#NULL!	#NULL!	#NULL!	#NULL!	#NULL!	#NULL!	#NULL!	#NULL!	#NULL!	#NULL!
124	3.46188	0	22.8389	1	#NULL!	#NULL!	1	57	#NULL!	#NULL!	#NULL!	#NULL!	#NULL!	3	#NULL!	#NULL!	#NULL!	#NULL!	#NULL!	#NULL!	#NULL!	#NULL!	#NULL!	#NULL!	#NULL!	#NULL!	#NULL!	#NULL!	#NULL!	#NULL!	#NULL!	#NULL!	#NULL!	#NULL!	#NULL!	#NULL!	#NULL!	#NULL!	#NULL!	#NULL!	#NULL!	#NULL!	#NULL!	#NULL!	#NULL!	#NULL!	#NULL!	#NULL!	#NULL!
125	8.15834	1	101.954	0	#NULL!	#NULL!	1	57	#NULL!	#NULL!	#NULL!	#NULL!	#NULL!	3	#NULL!	#NULL!	#NULL!	#NULL!	#NULL!	#NULL!	#NULL!	#NULL!	#NULL!	#NULL!	#NULL!	#NULL!	#NULL!	#NULL!	#NULL!	#NULL!	#NULL!	#NULL!	#NULL!	#NULL!	#NULL!	#NULL!	#NULL!	#NULL!	#NULL!	#NULL!	#NULL!	#NULL!	#NULL!	#NULL!	#NULL!	#NULL!	#NULL!	#NULL!	#NULL!
126	3.46188	0	22.8389	1	#NULL!	#NULL!	1	57	#NULL!	#NULL!	#NULL!	#NULL!	#NULL!	3	#NULL!	#NULL!	#NULL!	#NULL!	#NULL!	#NULL!	#NULL!	#NULL!	#NULL!	#NULL!	#NULL!	#NULL!	#NULL!	#NULL!	#NULL!	#NULL!	#NULL!	#NULL!	#NULL!	#NULL!	#NULL!	#NULL!	#NULL!	#NULL!	#NULL!	#NULL!	#NULL!	#NULL!	#NULL!	#NULL!	#NULL!	#NULL!	#NULL!	#NULL!	#NULL!
127	6.15834	1	101.954	0	#NULL!	#NULL!	1	57	#NULL!	#NULL!	#NULL!	#NULL!	#NULL!	3	#NULL!	#NULL!	#NULL!	#NULL!	#NULL!	#NULL!	#NULL!	#NULL!	#NULL!	#NULL!	#NULL!	#NULL!	#NULL!	#NULL!	#NULL!	#NULL!	#NULL!	#NULL!	#NULL!	#NULL!	#NULL!	#NULL!	#NULL!	#NULL!	#NULL!	#NULL!	#NULL!	#NULL!	#NULL!	#NULL!	#NULL!	#NULL!	#NULL!	#NULL!	#NULL!
128	5.09729	0	58.6768	0	#NULL!	#NULL!	1	56	#NULL!	#NULL!	#NULL!	#NULL!	#NULL!	3	#NULL!	#NULL!	#NULL!	#NULL!	#NULL!	#NULL!	#NULL!	#NULL!	#NULL!	#NULL!	#NULL!	#NULL!	#NULL!	#NULL!	#NULL!	#NULL!	#NULL!	#NULL!	#NULL!	#NULL!	#NULL!	#NULL!	#NULL!	#NULL!	#NULL!	#NULL!	#NULL!	#NULL!	#NULL!	#NULL!	#NULL!	#NULL!	#NULL!	#NULL!	#NULL!
129	5.09729	0	58.6768	0	#NULL!	#NULL!	1	56	#NULL!	#NULL!	#NULL!	#NULL!	#NULL!	3	#NULL!	#NULL!	#NULL!	#NULL!	#NULL!	#NULL!	#NULL!	#NULL!	#NULL!	#NULL!	#NULL!	#NULL!	#NULL!	#NULL!	#NULL!	#NULL!	#NULL!	#NULL!	#NULL!	#NULL!	#NULL!	#NULL!	#NULL!	#NULL!	#NULL!	#NULL!	#NULL!	#NULL!	#NULL!	#NULL!	#NULL!	#NULL!	#NULL!	#NULL!	#NULL!
130	4.23555	0	24.5423	1	#NULL!	#NULL!	1	56	#NULL!	#NULL!	#NULL!	#NULL!	#NULL!	3	#NULL!	#NULL!	#NULL!	#NULL!	#NULL!	#NULL!	#NULL!	#NULL!	#NULL!	#NULL!	#NULL!	#NULL!	#NULL!	#NULL!	#NULL!	#NULL!	#NULL!	#NULL!	#NULL!	#NULL!	#NULL!	#NULL!	#NULL!	#NULL!	#NULL!	#NULL!	#NULL!	#NULL!	#NULL!	#NULL!	#NULL!	#NULL!	#NULL!	#NULL!	#NULL!
131	5.92927	1	26.1245	1	#NULL!	#NULL!	1	54	#NULL!	#NULL!	#NULL!	#NULL!	#NULL!	3	#NULL!	#NULL!	#NULL!	#NULL!	#NULL!	#NULL!	#NULL!	#NULL!	#NULL!	#NULL!	#NULL!	#NULL!	#NULL!	#NULL!	#NULL!	#NULL!	#NULL!	#NULL!	#NULL!	#NULL!	#NULL!	#NULL!	#NULL!	#NULL!	#NULL!	#NULL!	#NULL!	#NULL!	#NULL!	#NULL!	#NULL!	#NULL!	#NULL!	#NULL!	#NULL!
132	3.34704	0	22.8093	1	#NULL!	#NULL!	1	54	#NULL!	#NULL!	#NULL!	#NULL!	#NULL!	3	#NULL!	#NULL!	#NULL!	#NULL!	#NULL!	#NULL!	#NULL!	#NULL!	#NULL!	#NULL!	#NULL!	#NULL!	#NULL!	#NULL!	#NULL!	#NULL!	#NULL!	#NULL!	#NULL!	#NULL!	#NULL!	#NULL!	#NULL!	#NULL!	#NULL!	#NULL!	#NULL!	#NULL!	#NULL!	#NULL!	#NULL!	#NULL!	#NULL!	#NULL!	#NULL!
133	5.32009	1	38.82	1	#NULL!	#NULL!	1	53	#NULL!	#NULL!	#NULL!	#NULL!	#NULL!	3	#NULL!	#NULL!	#NULL!	#NULL!	#NULL!	#NULL!	#NULL!	#NULL!	#NULL!	#NULL!	#NULL!	#NULL!	#NULL!	#NULL!	#NULL!	#NULL!	#NULL!	#NULL!	#NULL!	#NULL!	#NULL!	#NULL!	#NULL!	#NULL!	#NULL!	#NULL!	#NULL!	#NULL!	#NULL!	#NULL!	#NULL!	#NULL!	#NULL!	#NULL!	#NULL!
134	5.06796	0	23.1948	1	#NULL!	#NULL!	1	52	#NULL!	#NULL!	#NULL!	#NULL!	#NULL!	3	#NULL!	#NULL!	#NULL!	#NULL!	#NULL!	#NULL!	#NULL!	#NULL!	#NULL!	#NULL!	#NULL!	#NULL!	#NULL!	#NULL!	#NULL!	#NULL!	#NULL!	#NULL!	#NULL!	#NULL!	#NULL!	#NULL!	#NULL!	#NULL!	#NULL!	#NULL!	#NULL!	#NULL!	#NULL!	#NULL!	#NULL!	#NULL!	#NULL!	#NULL!	#NULL!
135	2.49601	0	37.0974	1	#NULL!	#NULL!	1	52	#NULL!	#NULL!	#NULL!	#NULL!	#NULL!	3	#NULL!	#NULL!	#NULL!	#NULL!	#NULL!	#NULL!	#NULL!	#NULL!	#NULL!	#NULL!	#NULL!	#NULL!	#NULL!	#NULL!	#NULL!	#NULL!	#NULL!	#NULL!	#NULL!	#NULL!	#NULL!	#NULL!	#NULL!	#NULL!	#NULL!	#NULL!	#NULL!	#NULL!	#NULL!	#NULL!	#NULL!	#NULL!	#NULL!	#NULL!	#NULL!
136	4.44962	0	23.6418	1	#NULL!	#NULL!	1	51	#NULL!	#NULL!	#NULL!	#NULL!	#NULL!	3	#NULL!	#NULL!	#NULL!	#NULL!	#NULL!	#NULL!	#NULL!	#NULL!	#NULL!	#NULL!	#NULL!	#NULL!	#NULL!	#NULL!	#NULL!	#NULL!	#NULL!	#NULL!	#NULL!	#NULL!	#NULL!	#NULL!	#NULL!	#NULL!	#NULL!	#NULL!	#NULL!	#NULL!	#NULL!	#NULL!	#NULL!	#NULL!	#NULL!	#NULL!	#NULL!
137	3.5074	0	49.1027	1	#NULL!	#NULL!	1	50	#NULL!	#NULL!	#NULL!	#NULL!	#NULL!	3	#NULL!	#NULL!	#NULL!	#NULL!	#NULL!	#NULL!	#NULL!	#NULL!	#NULL!	#NULL!	#NULL!	#NULL!	#NULL!	#NULL!	#NULL!	#NULL!	#NULL!	#NULL!	#NULL!	#NULL!	#NULL!	#NULL!	#NULL!	#NULL!	#NULL!	#NULL!	#NULL!	#NULL!	#NULL!	#NULL!	#NULL!	#NULL!	#NULL!	#NULL!	#NULL!
138	6.01175	1	26.2781	1	#NULL!	#NULL!	1	49	#NULL!	#NULL!	#NULL!	#NULL!	#NULL!	3	#NULL!	#NULL!	#NULL!	#NULL!	#NULL!	#NULL!	#NULL!	#NULL!	#NULL!	#NULL!	#NULL!	#NULL!	#NULL!	#NULL!	#NULL!	#NULL!	#NULL!	#NULL!	#NULL!	#NULL!	#NULL!	#NULL!	#NULL!	#NULL!	#NULL!	#NULL!	#NULL!	#NULL!	#NULL!	#NULL!	#NULL!	#NULL!	#NULL!	#NULL!	#NULL!
139	5.2394	1	25.8794	1	#NULL!	#NULL!	1	48	#NULL!	#NULL!	#NULL!	#NULL!	#NULL!	3	#NULL!	#NULL!	#NULL!	#NULL!	#NULL!	#NULL!	#NULL!	#NULL!	#NULL!	#NULL!	#NULL!	#NULL!	#NULL!	#NULL!	#NULL!	#NULL!	#NULL!	#NULL!	#NULL!	#NULL!	#NULL!	#NULL!	#NULL!	#NULL!	#NULL!	#NULL!	#NULL!	#NULL!	#NULL!	#NULL!	#NULL!	#NULL!	#NULL!	#NULL!	#NULL!
140	4.99001	0	78.7706	0	#NULL!	#NULL!	1	46	#NULL!	#NULL!	#NULL!	#NULL!	#NULL!	3	#NULL!	#NULL!	#NULL!	#NULL!	#NULL!	#NULL!	#NULL!	#NULL!	#NULL!	#NULL!	#NULL!	#NULL!	#NULL!	#NULL!	#NULL!	#NULL!	#NULL!	#NULL!	#NULL!	#NULL!	#NULL!	#NULL!	#NULL!	#NULL!	#NULL!	#NULL!	#NULL!	#NULL!	#NULL!	#NULL!	#NULL!	#NULL!	#NULL!	#NULL!	#NULL!
141	4.5605	0	24.8445	1	#NULL!	#NULL!	1	39	#NULL!	#NULL!	#NULL!	#NULL!	#NULL!	3	#NULL!	#NULL!	#NULL!	#NULL!	#NULL!	#NULL!	#NULL!	#NULL!	#NULL!	#NULL!	#NULL!	#NULL!	#NULL!	#NULL!	#NULL!	#NULL!	#NULL!	#NULL!	#NULL!	#NULL!	#NULL!	#NULL!	#NULL!	#NULL!	#NULL!	#NULL!	#NULL!	#NULL!	#NULL!	#NULL!	#NULL!	#NULL!	#NULL!	#NULL!	#NULL!
142	5.55801	1	25.6654	1	#NULL!	#NULL!	1	23	#NULL!	#NULL!	#NULL!	#NULL!	#NULL!	3	#NULL!	#NULL!	#NULL!	#NULL!	#NULL!	#NULL!	#NULL!	#NULL!	#NULL!	#NULL!	#NULL!	#NULL!	#NULL!	#NULL!	#NULL!	#NULL!	#NULL!	#NULL!	#NULL!	#NULL!	#NULL!	#NULL!	#NULL!	#NULL!	#NULL!	#NULL!	#NULL!	#NULL!	#NULL!	#NULL!	#NULL!	#NULL!	#NULL!	#NULL!	#NULL!
[truncated: 330 more columns]
